# Supplementary material for: Distinct mechanisms control genome recognition by p53 at its target genes linked to different cell fates
Source: Nat Commun. 2021 Jan 20;12:484. doi: 10.1038/s41467-020-20783-z (PMC7817693; doi:10.1038/s41467-020-20783-z)
Supplement: Supplementary file 3 — Source Data [file 41467_2020_20783_MOESM3_ESM.xlsx]

## Sheet: Fig. 1a
Fig. 1a - Gel source
															*The scanned images show the uncropped form with
															molecular weight markers. The red boxes highlight
															the bands shown in the figure.

## Sheet: Fig. 1b-e
RE Location (GRCh37/hg19)			RE Occupancy (counts per million reads)							RE Sequence		RE Biology
Chr	Start	Stop		WT NT p53 [cpm]	WT TET p53 [cpm]		K120R NT p53 [cpm]	K120R TET p53 [cpm]		RE 20-bp sequence	Insert	Nearest Gene	Biological Function*
chr1	144010836	144010856		0.987095	3.50592		0.219646	2.88846		GGGCAAGTCCAAACTTGTCT		PPIAL4G	Protein Folding	1,358 unique WT p53-bound ChIP-seq peaks,
chr1	9242202	9242222		2.70746	4.61891		0.109823	1.80866		GGGCTTGCCTGGGCTTGTTC		MIR34A	Posttranscriptional Gene Silencing	their chromosomal location,
chr1	212769904	212769924		0.817879	2.39293		0.109823	1.43073		TTACATGTCCTGACATGTAG		ATF3	Regulation of Transcription	occupancy in cpm (counts per million reads)
chr1	68152457	68152477		1.43834	2.89378		0.0274557	1.43073		GAACATGTCTAAGCATGCTG		GADD45A	Cell Cycle Arrest	corresponding 20-bp RE sequence,
chr1	234754326	234754346		2.0306	3.11637		0.164734	1.37674		AGGCATGTCCTGACATGTTT		IRF2BP2	Regulation of Transcription	nearest gene, and its biological function
chr1	180485400	180485420		0.141014	1.22429		0.247101	1.34975		AAACATGCTCTGACAAGTCC		ACBD6	Metabolism
chr1	16479023	16479043		0.987095	1.83643		0.0549114	1.24177		GGGCATGTCTGAACAAATCC		EPHA2	Protein Phosphorylation	K120R-bound, N = 622 (K120R Tet cpm ≥ 0.3)
chr1	91995649	91995669		0.338433	0.973867		0.0823671	1.21477		ACACAAGTCCAAACGTGTTT		CDC7	Protein Phosphorylation	K120R-unbound, N = 736 (K120R Tet cpm < 0.3)
chr1	66866517	66866537		0.0564054	0.667794		0.109823	1.10679		AGACAAGACAAGACAAGACA		PDE4B	cAMP Catabolic Process
chr1	205719085	205719105		0.0282027	0.528671		0.0823671	0.944822		GAACATGTCGCGGCCTGTCA		NUCKS1	DNA Repair	* Connected to a qualified ("involved_in") GO term
chr1	12678471	12678491		0.253824	1.50254		0.0549114	0.944822		CGGCAAGTCCCGGCTTGCAG		DHRS3	Metabolsim	(primarly analyzed by QuickGO by EMBL-EBI)
chr1	244898875	244898895		0.535852	3.1442		0.0274557	0.917827		AGACATGCCCACAGCTGCAC		DESI2	Proteolysis
chr1	72466670	72466690		0.112811	1.05734		0.0823671	0.863837		GGACATGTCTGAGCAAGTCT		NEGR1-IT1	N/A
chr1	218774534	218774554		0.197419	0.834743		0.0274557	0.836842		GGACAAGTCTGAACTTGCCC		LOC728463	N/A
chr1	181104277	181104297		3.58175	3.70069		0.0549114	0.809847		AGGCATGCCCGGGCATGTCT		IER5	Cell Proliferation
chr1	51069409	51069429		0.253824	1.11299		0.0274557	0.782852		GGGCTAGTCCAGACAAGTGC		DMRTA2	Cell Proliferation
chr1	82692012	82692032		0.141014	0.361722		0.247101	0.755857		GGACATGTTTGTGCTTGTCT		LPHN2	Signal Transduction
chr1	89267731	89267751		0.141014	1.89208		0	0.674873		AGACTTGCCTGGGCCTGTCC		GTF2B	Transcription Preinitiation Complex Assembly
chr1	143469279	143469299		0.507649	1.53036		0.0823671	0.647878		AAGCATGCCCTGACTTGTTC		LOC100130000	N/A
chr1	202971796	202971816		0.648663	1.75296		0.0274557	0.647878		AGACATGTCCCAGCATGCCT		LOC401980	N/A
chr1	23144132	23144152		0.141014	0.890392		0.0549114	0.620883		GGACATGTATAGACACGTAC		MIR4253	Posttranscriptional Gene Silencing
chr1	117421930	117421950		0.169216	0.946042		0	0.620883		GGACAAGTCCAGACCTGTCC		PTGFRN	Myoblast Fusion Involved in Skeletal Muscle Regeneration
chr1	214612969	214612989		0.112811	1.08517		0	0.620883		GGACATGTTGCAACATGTTT		PTPN14	Protein Dephosphorylation
chr1	153540136	153540156		0.282027	1.16864		0	0.620883		GGGCATGTGTGGGCACGTTC		S100A2	Cell Migration
chr1	113305881	113305901		0.0846082	0.779093		0.0274557	0.566893		GAACATGTCTGTGCATGTCA		FAM19A3	N/A
chr1	181068893	181068913		0.0846082	0.389547		0	0.539898		GGACATGTCTCAACCTGTTT		IER5	Regulation of Cell Proliferation
chr1	52159455	52159475		0.225622	0.862568		0	0.539898		CAGCATGTCCCAACTTGTTC		OSBPL9	Lipid Transport
chr1	222979390	222979410		0.0846082	0.63997		0.164734	0.512903		AAACATGTTTGAACATGTTG		DISP1	Multicellular Organism Development
chr1	41177290	41177310		0.141014	0.417371		0.0274557	0.458913		GGGCATGCCTGTACAAAACC		LOC100130557	N/A
chr1	87640594	87640614		0	0.500846		0.0549114	0.458913		AGACATGCTCAGACATGCTC		LOC339524	N/A
chr1	28678975	28678995		0	0.473021		0	0.431919		TGACATGTCAGGACCTGCAG		PHACTR4	Actin Cytoskeleton Organization
chr1	204494173	204494193		0.141014	0.834743		0.109823	0.431919		AGACATGTTCCAACATGTTG		MDM4	Negative Regulation of Apoptotic Process
chr1	93689040	93689060		0.366635	1.78078		0.0549114	0.431919		CAACATGCCTCAACTTGTTC		CCDC18	N/A
chr1	68191070	68191090		0.0282027	1.05734		0.0549114	0.377929		AAACATGTCTGTACTTTGAA		GADD45A	Cell Cycle Arrest
chr1	233315512	233315532		0.141014	1.08517		0	0.377929		AAGCATGTCTGGACAGGCCC		PCNXL2	N/A
chr1	98982042	98982062		0.479446	1.11299		0.0549114	0.377929		GGGCAAGTCCAGACATGCCA		SNX7	Protein Transport
chr1	207880829	207880849		0.197419	1.22429		0	0.377929		AGGCATGCACCAACATGCCC		CD46	T cell Mediated Immunity
chr1	38390702	38390722		0.282027	0.806918		0.0274557	0.350934		AGACATGTTAGCACATGCCT		INPP5B	Signal Transduction
chr1	235838531	235838551		0.62046	1.27994		0.0274557	0.350934		AGACATGCCCAGACTTGTTC		GNG4	Signal Transduction
chr1	46423274	46423294		0.507649	1.86426		0.0549114	0.350934		GGGCATGTTGGCACATGCCT		MAST2	Regulation of Interleukin-12 Production
chr1	119901487	119901507		0	0.333897		0	0.323939		ACACATGTCCCTGCATGCAC		HAO2	Metabolism
chr1	23919270	23919290		0.0564054	0.695619		0	0.323939		GGGCAAGTCAGGACACCTCC		ID3	Circadian Rhythm
chr1	95302626	95302646		0.0564054	0.834743		0	0.323939		AGGCATGTAAGGGCAAATCC		SLC44A3	Transmembrane Transport
chr1	111907566	111907586		0.282027	1.19646		0	0.323939		TGGCATGTCTGGGCATGTAA		PIFO	Regulation of Cell Projection Organization
chr1	69521113	69521133		0.253824	1.72514		0.0274557	0.323939		GGGCATGTCTGGGCAGGTCA		DEPDC1	Signal Transduction
chr1	109757038	109757058		0	0.389547		0.0274557	0.269949		CGGCATGTTCTGGCAACCCC		SARS	Translation
chr1	202206440	202206460		0.0564054	0.834743		0.0549114	0.269949		AGGCAAGCCTGTGCTTGCTC		LGR6	Signal Transduction
chr1	38412765	38412785		0.0846082	1.11299		0	0.269949		GGGCATGCTGGGACTTGCAG		INPP5B	Signal Transduction
chr1	230763704	230763724		0.112811	0.389547		0.0274557	0.242954		GGGCAAGTCTCAACTTGTCT		COG2	Protein Transport
chr1	41235624	41235644		0.0564054	0.417371		0	0.242954		TGACATGCCCAAACTTGTGC		MIR30C1	Posttranscriptional Gene Silencing
chr1	168961158	168961178		0.0564054	0.58432		0.0274557	0.242954		GGACATGTCTGCACATGAAA		ATP1B1	Cell Adhesion
chr1	233088799	233088819		0.169216	0.779093		0.0549114	0.242954		GGACAAGTCAGGGCAAGTGG		NTPCR	Protein Dephosphorylation
chr1	235833407	235833427		0.564054	1.16864		0.0823671	0.242954		AGACATGCCCAGACTTGTTC		GNG4	Signal Transduction
chr1	244402898	244402918		0.225622	1.55819		0.0823671	0.242954		GGACAAGTCTGGGCCTGCCC		C1orf100	N/A
chr1	64876997	64877017		0.0846082	0.473021		0	0.215959		GATCATGTCCCTGCATGCCC		CACHD1	Ion Transport
chr1	232884802	232884822		0.253824	0.528671		0.0549114	0.215959		GGACATGCCCAAACATGCCT		MAP10	Microtubule Cytoskeleton Organization
chr1	187608033	187608053		0.0846082	0.779093		0.0549114	0.215959		CAACTTGTCTGAATATGCCT		PLA2G4A	Metabolism
chr1	78579033	78579053		0.225622	0.834743		0.0274557	0.215959		AGGCATGTCCCATCATGCCT		GIPC2	N/A
chr1	60196048	60196068		0	0.306072		0	0.188964		AGACATGTAGAGACTTGTGG		MIR4711	Posttranscriptional Gene Silencing
chr1	74625878	74625898		0.0846082	0.528671		0	0.188964		TGACATGCCCAAACATATCC		LRRIQ3	N/A
chr1	101992544	101992564		0.282027	0.556495		0.0274557	0.188964		AGGCAAGCCCTGACATGTTT		S1PR1	Signal Transduction
chr1	31939747	31939767		0.394838	0.63997		0.0274557	0.188964		GGACATGCCTGAGCATGTCC		LOC149086	N/A
chr1	203275810	203275830		0.0282027	0.667794		0.0549114	0.188964		TGGCATGTCCAGGCAGGGCC		BTG2	Negative Regulation of Cell Proliferation
chr1	211750710	211750730		0.112811	0.806918		0.0274557	0.188964		AAACATGCCCAGACAGGTCC		SLC30A1	Ion Transport
chr1	223895962	223895982		0.141014	1.16864		0.0549114	0.188964		CAGCATGCCCAGACTTGCAA		CAPN2	Proteolysis Involved in Cellular Protein Catabolic Process
chr1	75837738	75837758		0.282027	1.39124		0	0.188964		GGGCATGTTGGCACATGCCT		LHX8	Regulation of Transcription, DNA-templated
chr1	45265595	45265615		0.789676	1.50254		0	0.188964		TAACATGCCCGGGCAAAAGC		PLK3	Negative Regulation of Apoptotic Process
chr1	6474745	6474765		0.423041	1.55819		0	0.188964		CTGCATGCCCGGGCAGCTCT		HES2	Regulation of Transcription, DNA-templated
chr1	94887599	94887619		0.0846082	0.333897		0.0549114	0.161969		GGGCAAGTTGGCTCATGCCT		ABCD3	Transmembrane Transport
chr1	234529053	234529073		0.112811	0.417371		0	0.161969		AAACAAGCCCGCACATGTAC		COA6	Respiratory Chain Complex IV Assembly
chr1	199918291	199918311		0.253824	0.667794		0.0549114	0.161969		GAACATGTCTGGGCTAGCCC		NR5A2	Hormone-mediated Signaling Pathway
chr1	1186427	1186447		0.0846082	0.667794		0.0274557	0.161969		GCGCATGCCCAGGCCTGCCT		FAM132A	Regulation of Glucose Metabolic Process
chr1	181491125	181491145		0.366635	0.723444		0	0.161969		GAACATGCCTGGACATGCCA		CACNA1E	Ion Transport
chr1	204478688	204478708		0	0.723444		0	0.161969		GGGCATGTTGTAACATGCAG		MDM4	Negative Regulation of Apoptotic Process
chr1	20460243	20460263		0.0846082	0.751269		0	0.161969		GGGCATGTTTGCACATGCCT		PLA2G2F	Lipid Catabolic Process
chr1	85051654	85051674		0.112811	0.806918		0.0823671	0.161969		GGGCATGCCCAGACAAGGCC		CTBS	Metabolism
chr1	98930666	98930686		0.197419	0.973867		0	0.161969		AGGCATGTTCAGGCATGCTG		SNX7	Protein Transport
chr1	235511688	235511708		0.197419	1.30776		0.0823671	0.161969		GGGCATGTTGGCACATGCCT		TBCE	Microtubule Cytoskeleton Organization
chr1	115153401	115153421		0	0.306072		0.0274557	0.134975		CTGCATGTCCAGACATATAT		BCAS2	mRNA Processing
chr1	120460110	120460130		0.0564054	0.306072		0	0.134975		GGGCTTGTCCAGGCATGTGT		ADAM30	Proteolysis
chr1	161044572	161044592		0.0564054	0.306072		0	0.134975		GTGCCAGCCGGGAAGGGCTG		ARHGAP30	Signal Transduction
chr1	212676289	212676309		0	0.306072		0	0.134975		GGGCATGTTCCTACATGTGC		ATF3	Regulation of Transcription, DNA-templated
chr1	171871861	171871881		0.112811	0.333897		0	0.134975		TGACATGTTATGACATGTTG		DNM3	Endocytosis
chr1	227911380	227911400		0.0282027	0.361722		0	0.134975		AGGCATGTCTGGACAGGCCC		LOC100130093	N/A
chr1	99143112	99143132		0.0282027	0.389547		0.0823671	0.134975		TGACATGTCATGGCTTGTCT		SNX7	Protein Transport
chr1	113246538	113246558		0.0846082	0.473021		0	0.134975		GAACATGCCTGAGCAAGCCC		RHOC	Small GTPase Mediated Signal Transduction
chr1	153498787	153498807		0.0282027	0.556495		0.0274557	0.134975		GGGCTTGCCTAAACATGTGC		S100A6	Ion Transport
chr1	28586796	28586816		0.112811	0.556495		0.0549114	0.134975		GGATTTGCCTGGACTTGAAG		SESN2	Negative Regulation of Cell Growth
chr1	24745603	24745623		0.0564054	0.333897		0.0549114	0.10798		AAACAAGTCCTATCATGCCT		NIPAL3	Magnesium Ion Transport
chr1	172445548	172445568		0.0564054	0.361722		0.0274557	0.10798		AGACACGTCCTGGCATGAAA		PIGC	Metabolism
chr1	114879138	114879158		0.0564054	0.389547		0	0.10798		GAACATGTCGCTGCATGCCT		TRIM33	Protein Ubiquitination
chr1	12700726	12700746		0.225622	0.445196		0	0.10798		AAACATGCCCAAACATGCCT		AADACL4	Metabolism
chr1	151962933	151962953		0.0846082	0.473021		0	0.10798		GGGCATGTATAGGCATCAGA		S100A10	Positive Regulation of Stress Fiber Assembly
chr1	246164615	246164635		0.169216	0.556495		0.0274557	0.10798		AGGCAAGTCCAAACACGTCT		SMYD3	Histone Lysine Methylation
chr1	12267330	12267350		0.112811	0.723444		0.0549114	0.10798		GGACTTGCCCCAGCATGCCC		MIR4632	Posttranscriptional Gene Silencing
chr1	1839095	1839115		0.197419	1.55819		0	0.10798		GGGCAAGCCTGGGCAGAGCT		CALML6	Microtubule Cytoskeleton Organization
chr1	10804763	10804783		0	1.80861		0.0274557	0.10798		GGACATGCCTGCTCGTGGTG		CASZ1	Regulation of Transcription, DNA-templated
chr1	111757260	111757280		0.366635	2.14251		0	0.10798		GGGCATGTCTGGGCAAGCCA		DENND2D	N/A
chr1	182730693	182730713		0.564054	2.14251		0.0274557	0.10798		GGGCATGTCTGGGCAAGTCC		NPL	Metabolism
chr1	96250783	96250803		0.0846082	0.333897		0	0.0809847		AGGCAAGTCTGGACAAGTTT		FLJ31662	N/A
chr1	32219290	32219310		0.0564054	0.58432		0.0274557	0.0809847		AGGCTCGGCAAAGGTGGTGC		MIR4254	Posttranscriptional Gene Silencing
chr1	75557952	75557972		0.112811	0.63997		0.0274557	0.0809847		GGGCATGCCCAGGCAAGCCA		LHX8	Regulation of Transcription, DNA-templated
chr1	39812723	39812744		0.0846082	0.667794		0.109823	0.0809847		GAACATGCCCGGACTTGTCC	(A)	KIAA0754	N/A
chr1	42998968	42998988		0.0564054	0.723444		0	0.0809847		TGGCATGCCTGGGCATGTAG		CCDC30	N/A
chr1	17770124	17770144		0.112811	0.306072		0.0274557	0.0539898		AGGCATGCCTGGGCTTGGCT		RCC2	Positive Regulation of G2/M Transition of Mitotic Cell Cycle
chr1	152450254	152450274		0.141014	0.306072		0	0.0539898		GGGCATGCCCAGGCAAGCCC		LCE5A	Cell Development
chr1	191870948	191870968		0.0846082	0.333897		0.0274557	0.0539898		GGGCATGCCCAGGCAAGCCG		RGS18	Signal Transduction
chr1	21723179	21723199		0.141014	0.333897		0	0.0539898		AGGCATGTCCCAACTTGCAG		NBPF3	N/A
chr1	112281214	112281234		0.0282027	0.417371		0	0.0539898		AGACAAGCCCAGGCAGACAG		FAM212B	Negative Regulation of Protein Serine/threonine Kinase Activity
chr1	27869567	27869587		0.0564054	0.445196		0.0549114	0.0539898		AGGCATGCCCGGGCCTGGAC		WASF2	Actin Cytoskeleton Organization
chr1	25298956	25298976		0.0564054	0.500846		0.0274557	0.0539898		GGACTTGCCTGGGCTTGCAT		RUNX3	Regulation of Transcription, DNA-templated
chr1	173611773	173611793		0.253824	0.806918		0	0.0539898		AGGCATGCCCAGGCAAATAT		LOC730159	N/A
chr1	21210462	21210482		0.112811	0.834743		0.0549114	0.0539898		GGACATGTCTGGGCTTCTAC		HP1BP3	Nucleosome Assembly
chr1	43618683	43618703		0.253824	1.19646		0.0274557	0.0539898		AGACATGCCTGGGCTTGAAC		FAM183A	N/A
chr1	27187820	27187840		0.169216	0.306072		0	0.0269949		GGACATGTCTGGGCTAATGC		SFN	Cell Cycle Arrest
chr1	77385141	77385162		0.0564054	0.306072		0.0274557	0.0269949		AGGCATGTCTAGGCATGTTC	(C)	ST6GALNAC5	Protein Glycosylation
chr1	182613037	182613057		0.0282027	0.333897		0	0.0269949		GGGCAAGTCCAGGCAAGTCT		LOC284648	N/A
chr1	173606571	173606591		0.112811	0.333897		0.0274557	0.0269949		AGGCATGCCAGGGCAAATAC		LOC730159	N/A
chr1	89772074	89772094		0.141014	0.389547		0.0274557	0.0269949		GGGCATGTCAGGACATATCC		LOC729930	N/A
chr1	187377493	187377513		0.169216	0.473021		0.0549114	0.0269949		AGGCATGCCTGGGCAAGTCT		PLA2G4A	Metabolism
chr1	17636388	17636408		0.0846082	0.779093		0.0274557	0.0269949		CAGCATGCCCAGGCTAGCCC		PADI4	Histone Citrullination
chr1	41948080	41948100		0.62046	2.33728		0.0274557	0.0269949		GGGCATGCCCGGGCTTGCAG		EDN2	Energy Homeostasis
chr1	187599919	187599939		0	0.417371		0.0549114	0		AGACAGGCTGAGGCATAGCA		PLA2G4A	Metabolism
chr10	45933993	45934013		0.141014	2.86595		0.0549114	1.80866		GAACATGTCAGAGCATGTGG		ALOX5	Metabolism
chr10	62520626	62520646		0.0564054	0.834743		0.0549114	1.13379		GTACATGCCCAAGCATATCA		CDK1	Protein Phosphorylation
chr10	102045890	102045910		0.338433	0.63997		0.0823671	0.836842		GAACATGTCCCGGCAGAGCT		BLOC1S2	Extrinsic Apoptotic Signaling Pathway via Death Domain Receptors
chr10	74058124	74058144		0.507649	1.39124		0.0823671	0.701868		AGACAAGTCCCAGCATGCCC		DDIT4	Defense Response to Virus
chr10	118976542	118976562		0.225622	0.946042		0.0549114	0.674873		GGGCATGCTGCGACAAGTTT		KCNK18	Ion Transport
chr10	90751065	90751085		0.564054	1.86426		0.164734	0.674873		GGACAAGCCCTGACAAGCCA		FAS	Positive Regulation of Apoptotic Process
chr10	17289425	17289445		0.197419	0.834743		0.0823671	0.539898		AGGCATGTCTCAAGCAACCC		VIM	Intermediate Filament Cytoskeleton Organization
chr10	33993559	33993579		0.451243	0.528671		0.0274557	0.485908		GGACATGTTTGGACTTGTTC		LINC00838	N/A
chr10	114476043	114476063		0.0564054	0.973867		0.0823671	0.485908		GAACATGCCAAGACATGTTG		MIR4295	Posttranscriptional Gene Silencing
chr10	129661628	129661648		0.564054	2.11468		0	0.485908		AGACATGTCTGAACATGCCT		CLRN3	N/A
chr10	48342924	48342944		0.169216	0.918217		0.0823671	0.431919		GGACATGCCCAGGCAAGATA		ZNF488	Positive Regulation of Oligodendrocyte Differentiation
chr10	79419253	79419273		0.225622	1.30776		0.109823	0.404924		GGACAGGCCCAGGCAAATCT		KCNMA1	Ion Transport
chr10	102416325	102416345		0.197419	0.528671		0.109823	0.377929		AAGCATGTTCCAACAAGTCC		PAX2	Multicellular Organism Development
chr10	99411674	99411694		0.112811	0.667794		0.0549114	0.377929		GAACATGTCCGGACACATCA		PI4K2A	Phosphatidylinositol Phosphorylation
chr10	30519279	30519299		0.253824	0.918217		0	0.350934		AGGCATGCTCAGACATGCTC		MTPAP	mRNA Processing
chr10	75647658	75647678		0.112811	1.33559		0.0549114	0.350934		GGACATGCCAGGGCAATGCC		CAMK2G	Protein Phosphorylation
chr10	73690651	73690671		0.112811	0.556495		0.0274557	0.323939		GAACATGTTCTGGCATGCTT		CHST3	Metabolism
chr10	85743566	85743586		0.0282027	0.333897		0.0274557	0.296944		GGACCTGCCTGAGCTTGCCA		GHITM	Negative Regulation of Cell Proliferation
chr10	104802196	104802216		0.141014	0.306072		0	0.269949		AGGCATGTTGGGTCGTGTTC		CNNM2	Ion Transport
chr10	11113857	11113877		0	0.333897		0	0.269949		ATACATGTCCAAACATGTCA		CELF2-AS2	N/A
chr10	62248049	62248069		0.112811	0.473021		0.0823671	0.269949		GGACAAGTTTACACATGCCC		ANK3	Signal Transduction
chr10	61097158	61097178		0.0282027	0.918217		0.0274557	0.242954		GCACATGCCCAGGCAAGTCA		FAM13C	Signal Transduction
chr10	89603022	89603042		0.394838	1.39124		0.0549114	0.215959		AGACATGCCTAGACAAGTTC		KLLN	Positive Regulation of Apoptotic Process
chr10	74030521	74030541		0.0282027	0.361722		0.0549114	0.188964		AAGCATGTCTAGGCAAGCCC		DDIT4	Defense Response to Virus
chr10	126729790	126729810		0.141014	0.890392		0.0274557	0.188964		AGGCATGTTGGCACATGCCT		MIR4296	Posttranscriptional Gene Silencing
chr10	103650141	103650161		0.169216	0.779093		0.0274557	0.161969		GGGCATGCTGGCACATGCCT		KCNIP2	Ion Transport
chr10	125298560	125298580		0.31023	0.500846		0.0274557	0.134975		AAACATGCCCAGGCAAGTAG		GPR26	G protein-coupled Receptor Signaling Pathway
chr10	114827488	114827508		0.112811	0.695619		0	0.134975		GAGCATGCCAAGACTTGCTC		TCF7L2	Wnt Signaling Pathway
chr10	104480221	104480241		0.197419	1.30776		0.0274557	0.134975		GGGCATGTTGGCACATGCCT		SFXN2	Ion Transport
chr10	21716869	21716889		0	0.417371		0.0274557	0.10798		AGGCAAGCCCAGGCTTGTTC		MIR1915	Posttranscriptional Gene Silencing
chr10	97099107	97099127		0.0846082	0.63997		0	0.10798		AGGCATGCTAGGACAAGGAC		PDLIM1	Cell Development
chr10	13913144	13913164		0.141014	0.751269		0	0.10798		AGACATGTTCAGGCCTGCCC		PRPF18	mRNA Processing
chr10	126776304	126776324		0.0846082	0.751269		0	0.10798		AGGCATGTTGTGGCATGCTG		MIR4296	Posttranscriptional Gene Silencing
chr10	13800533	13800553		0.0564054	0.779093		0	0.10798		AGGCACGCCCGGGCAAGACC		PRPF18	mRNA Processing
chr10	16239025	16239045		0.253824	0.779093		0	0.10798		GGGCATGTCAGGGCACAGCA		PTER	Metabolism
chr10	24577945	24577965		0.141014	0.946042		0	0.10798		GGGCATGCCCATACATGTTT		MIR603	Posttranscriptional Gene Silencing
chr10	127656323	127656343		0.0846082	1.16864		0.0274557	0.10798		CAGCATGCCCAGACAGAAAC		FANK1	Regulation of Transcription, DNA-templated
chr10	111935360	111935380		0.0846082	0.306072		0.0274557	0.0809847		AGGCTAGCCTGGGCATAGTC		MXI1	Negative Regulation of Cell Proliferation
chr10	62188621	62188641		0.0846082	0.333897		0.0274557	0.0809847		AGACATGTCTTAACTTGCCT		ANK3	Signal Transduction
chr10	80859878	80859898		0	0.389547		0.0823671	0.0809847		GTACATGCCCAGTCTTGTTC		ZMIZ1	In utero Embryonic Development
chr10	101803294	101803314		0.141014	0.417371		0.0274557	0.0809847		TGGCATGCCTGAGCATGGCA		DNMBP	Signal Transduction
chr10	67375226	67375246		0.112811	0.417371		0	0.0809847		AGGCATGTCTGGACAGGCCC		ANXA2P3	N/A
chr10	25045407	25045427		0.112811	0.500846		0.0274557	0.0809847		AGGCAAGCCTGGACTTGCCA		ARHGAP21	Signal Transduction
chr10	43136473	43136493		0.0564054	0.556495		0.0549114	0.0809847		AGACAAGTCCGGATATGCCT		ZNF33B	Regulation of Transcription, DNA-templated
chr10	55379640	55379660		0.253824	0.806918		0.0274557	0.0809847		AGGCATGCCCGGGCAGATCC		MBL2	Immune Response
chr10	102981492	102981512		0.0846082	0.333897		0.0274557	0.0539898		GAACATGCCCTTGCTAGTCC		LBX1	Negative Regulation of Cell Proliferation
chr10	82378999	82379019		0.0564054	0.556495		0.0274557	0.0539898		AAACAAGTCCAGGCTTGCTT		SH2D4B	Signal Transduction
chr10	86285012	86285032		0.0282027	0.58432		0.0823671	0.0539898		AGGCATGTCTAGACAAATCT		CCSER2	Microtubule Bundle Formation
chr10	109799768	109799788		0.338433	0.695619		0.0549114	0.0539898		AGGCATGTCTGGACTTGTCT		SORCS1	Post-Golgi Vesicle-mediated Transport
chr10	133609981	133610001		0.197419	0.779093		0	0.0539898		GGACATGCCCAGACATGCCT		FLJ46300	N/A
chr10	129738267	129738287		0.0282027	1.16864		0	0.0539898		GTACCTGCCTGCACCTGCCT		PTPRE	Protein Dephosphorylation
chr10	64096277	64096296		0.0282027	0.333897		0	0.0269949		AGCCATGGTGGAGCTACTTG		ZNF365	DNA Repair
chr10	62254784	62254804		0.0846082	0.556495		0	0.0269949		TGACATGTTCTGGCTTGCCT		ANK3	Membrane Assembly
chr11	102127182	102127202		0.112811	0.612145		0.109823	1.94363		GGTCTTGTACAGACTACTTC		BIRC3	Negative Regulation of Apoptosis
chr11	28161580	28161600		0.225622	0.973867		0.0549114	1.5657		GGACATGTCTGCACATGCAC		METTL15	Methyltransferase Activity
chr11	108819173	108819193		1.0435	2.97725		0.0274557	1.5657		GGACATGTCTGTTCATGTCC		DDX10	Nucleotide Binding
chr11	1852033	1852053		0	0.695619		0.137279	1.24177		GTACAAGTCCCCACACGCCC		SYT8	Exocytosis
chr11	108206068	108206088		0.141014	0.918217		0.0274557	0.944822		GTACATGTCTGTACATGTTA		ATM	DNA Repair
chr11	47236519	47236539		1.72037	2.75465		0.0823671	0.890832		GGGCTTGTTCAAACCAGCTT		DDB2	DNA Repair
chr11	10066281	10066301		0.676865	2.03121		0.0549114	0.863837		GGACATGTCTGGGCAAGTTA		SBF2	Regulation of GTPase Activity
chr11	65188790	65188810		2.17161	3.4781		0.0823671	0.836842		GAGCAAGCCTGGGCTTGCCA		NEAT1	Gene Silencing by miRNA
chr11	28542831	28542851		0.0282027	1.30776		0.0549114	0.809847		GGACAGGCCCTGACATGTCA		METTL15	Protein Methylation
chr11	66386910	66386930		0.169216	1.05734		0.137279	0.728863		AAACATGTACAGACTTGTGG		RBM14	Immune Response
chr11	108519280	108519300		0.112811	0.389547		0.0549114	0.620883		GGGCTTGTCTGTGCCTGTTC		DDX10	rRNA Processing
chr11	86739932	86739952		0.197419	0.500846		0	0.593888		GAGCATGTTTAGACATGTAC		TMEM135	Response to Cold
chr11	61766639	61766659		0.817879	2.11468		0.0549114	0.566893		GGACATGCCTGAGCATGCCC		FTH1	Cellular Iron Ion Homeostasis
chr11	67965945	67965965		0	0.445196		0.0823671	0.512903		TGTCTTGTCTTGTCTTGTCT		SUV420H1	Histone H4-K20 trimethylation
chr11	9631747	9631767		0.535852	1.25211		0.0549114	0.512903		AGACCAGTCTGGGCAACACA		WEE1	Mitotic Cell Cycle
chr11	61990506	61990526		0.338433	0.779093		0.0823671	0.485908		AGACATGTCCCAACATGCTC		SCGB2A1	Androgen Receptor Signaling Pathway
chr11	804413	804433		0.169216	1.08517		0.0549114	0.458913		AGACATGTCCCAGCACGCAG		PIDD	Positive Regulation of Apoptosis
chr11	5711780	5711800		0.169216	1.16864		0.0274557	0.431919		TGACATGTCTAGGCATGTAG		TRIM22	Autophagy
chr11	66104527	66104547		0.141014	0.361722		0.0823671	0.377929		GGTCATGTCTGCACCTGTCC		RIN1	DNA Duplex Unwinding
chr11	83372948	83372968		0.0564054	0.723444		0	0.377929		GAACATGTCAGGGCATGTGT		DLG2	Chemical Synaptic Transmission
chr11	61587789	61587809		0.112811	0.890392		0.0274557	0.377929		GGTCATGCCTAGTCATGTCT		FADS1	Metabolism
chr11	12087664	12087684		0.0564054	0.306072		0.0274557	0.350934		GTGCATGTCCAAGCTTGCCC		MICAL2	Endocytic Recycling
chr11	129512005	129512025		0.0282027	0.361722		0.0549114	0.350934		GAGCATGTCACTACTTGTCT		TMEM45B	N/A
chr11	109893448	109893468		0.169216	0.528671		0.0274557	0.350934		TGACATGTCTGGACTTATCT		ZC3H12C	Nucleic Acid Phosphodiester Bond Hydrolysis
chr11	5887194	5887214		0.112811	0.556495		0.0274557	0.350934		AGACATGTCTGTTCATGTCC		OR52E8	Sensory Perception of Smell
chr11	63559132	63559152		0.479446	1.41906		0.0823671	0.350934		GGACATGCCTGAGCATGTCC		C11orf84 (SPINDOC)	Regulation of Transcription, DNA-templated
chr11	65666688	65666708		0.507649	1.58601		0.0549114	0.350934		GGGCTTGTGGGCGCTTCCCG		FOSL1	Regulation of Transcription, DNA-templated
chr11	34707136	34707156		0.0282027	0.333897		0.0274557	0.323939		GGTCATGTCCACACATGTCA		EHF	Cell Differentiation
chr11	32325331	32325351		0.253824	1.16864		0.0274557	0.323939		GGGCATGTTAGCACATGCCT		WT1	Regulation of Transcription, DNA-templated
chr11	119567260	119567280		0	0.417371		0.0549114	0.296944		GGACATGTCAGGACAGGGCA		PVRL1	Cell Adhesion
chr11	72954007	72954027		0.0564054	0.528671		0	0.269949		CAACATGCCCTGACTTGCCA		P2RY6	Signal Transduction
chr11	64610647	64610667		0.0282027	0.556495		0	0.269949		GGACAAGTAGAGACAAGCAG		CDC42BPG	Protein Phosphorylation
chr11	86046630	86046650		0.0846082	1.16864		0.0274557	0.242954		AGGCATGTCCCAACACGCAG		C11orf73 (HIKESHI)	Protein Transport
chr11	119895829	119895849		0.141014	1.02952		0.0549114	0.215959		AGACATGTCTGTGCATGCCT		TRIM29	Negative Regulation of Protein Localization to Nucleus
chr11	41507880	41507900		0.0282027	0.306072		0.0549114	0.188964		GGACATGTCAGAACATGCAG		LRRC4C	Synaptic Membrane Adhesion
chr11	3637499	3637519		0.112811	0.333897		0	0.188964		GAGCTGGGTCGGAACAGATC		TRPC2	Ion Transport
chr11	87315391	87315411		0.141014	0.723444		0	0.188964		AGGCATGTCCATTCATGTCC		RAB38	Vesicle-mediated Transport
chr11	73846453	73846473		0.0846082	1.19646		0.0274557	0.188964		GGGCAAGCTGGCTCATGCCT		C2CD3	In utero Embryonic Development
chr11	17134473	17134493		0.0564054	0.751269		0	0.161969		AGGCATGCACCAACATGCCC		RPS13	Translation
chr11	4485654	4485674		0.394838	1.05734		0.0274557	0.161969		AGACATGCCCAGACATGCCT		OR52K2	Signal Transduction
chr11	111381265	111381285		0.338433	1.61384		0.0549114	0.161969		AGGCATGCCTAGACATGAAC		BTG4	Negative Regulation of Cell Population Proliferation
chr11	106100924	106100944		0.141014	0.389547		0.0274557	0.134975		AAACATGCCTAGACATGATA		KBTBD3	N/A
chr11	28162414	28162434		0.0282027	0.445196		0	0.134975		GGGCATGTTTAGGCAAAGCT		METTL15	Methylation
chr11	61748883	61748903		0	0.361722		0.137279	0.0809847		GGGCATGTTTTAACGTGTTT		FTH1	Cellular Iron Ion Homeostasis
chr11	71656320	71656340		0.0564054	0.500846		0.0274557	0.0809847		CAACATGTCTGGCCAAGATT		RNF121	Protein Ubiquitination
chr11	17391563	17391583		0.141014	0.417371		0	0.0539898		GAGCATGTCTAGGCAAGTCT		NCR3LG1	Immune Response
chr11	84995623	84995643		0.112811	0.500846		0	0.0539898		AGACATGCCTCAACTTGCCT		DLG2	Chemical Synaptic Transmission
chr11	1676692	1676712		0.169216	0.556495		0.0274557	0.0539898		AGGCATGTCCTGGCACTCTT		FAM99A	N/A
chr11	60331263	60331283		0.197419	0.862568		0	0.0539898		AGACAAGCCCTGGGCAGGTT		MS4A13	N/A
chr11	86431296	86431316		0	0.333897		0.0274557	0.0269949		AGGCATGTCCCCACATGCAG		ME3	Metabolism
chr11	12101575	12101595		0.0282027	0.361722		0	0.0269949		AAACATGCCTTTACATGACA		MICAL2	Metabolism
chr11	69316537	69316557		0.112811	0.556495		0	0.0269949		TGGCATGCCTGGGCACGCAC		CCND1	Cell Cycle Arrest
chr11	20505687	20505707		0.0282027	0.63997		0	0.0269949		AGGCATGCTTAGGCAGTGAG		PRMT3	Peptidyl-Arginine Methylation
chr11	124510759	124510779		0.0846082	0.333897		0	0		AGGCTAGCCCAGGCACGTCC		TBRG1	Cell Cycle Arrest
chr12	69202740	69202760		1.0153	4.06242		0.356924	3.1854		AGACAAGTCAGGACTTAACT		MDM2	Negative Regulation of p53 Activity
chr12	125423272	125423292		3.44073	4.20154		0.137279	2.24058		GGACATGCCTGGGCACGTCC		MIR5188	Posttranscriptional Gene Silencing
chr12	110778801	110778821		0.225622	1.14082		0.0823671	1.86265		GAGCATGTTTGAACATGTAC		ATP2A2	Ion Transport
chr12	16089765	16089785		0.0846082	1.80861		0.109823	1.5927		ACACAAGACAGAAGATGCAG		DERA	Metabolism
chr12	2113815	2113835		3.24331	3.83982		0.137279	1.5927		CGACAAGCCCAGGCCTGCCC		DCP1B	Posttranscriptional Regulation
chr12	40422291	40422311		0.169216	2.19816		0.137279	1.53871		GTACATGTTGGGACTTGCAG		SLC2A13	Transmembrane Transport
chr12	52569964	52569984		0.225622	1.69731		0.137279	1.34975		CTGCATGTCTGAACACGTCT		KRT80	Cytoskeletal Regulatory Protein Binding
chr12	9108889	9108909		0.451243	2.17033		0.274557	1.13379		GGGCATGTCCCAACTTGTTC		M6PR	Receptor-mediated Endocytosis
chr12	120884139	120884159		0.62046	2.17033		0.0549114	1.10679		AGGCATGCACGGACATGAAG		TRIAP1	Negative Regulation of Apoptosis
chr12	19584953	19584973		1.83318	3.50592		0.219646	1.0798		AGACATGCCCAGACATGCTT		AEBP2	DNA-binding Transcription Repressor Activity
chr12	62586847	62586867		0.112811	1.97556		0.0274557	1.02581		GGTCATGTCCTTACATGTTT		FAM19A2	N/A
chr12	124052230	124052250		0.394838	2.44858		0.0823671	1.02581		GGACATGTTGGCGCATGCCT		TMED2	Protein Transport
chr12	46501572	46501592		0.197419	1.61384		0.137279	0.971817		AGACAAGTCTGGACTTGTGG		SCAF11	Ion binding
chr12	77459846	77459866		0.112811	1.14082		0.0274557	0.917827		CGGCAAGTCTGGACAACTCC		E2F7	Regulation of Transcription, DNA-templated
chr12	3409245	3409265		0.141014	0.806918		0	0.890832		GAACTTGTCCTGTCTTGTCT		PRMT8	Protein Methylation
chr12	65028653	65028673		0.0282027	0.973867		0.0823671	0.863837		AGACATGTTATGACAAGTTA		RASSF3	Negative Regulation of Apoptosis
chr12	12200191	12200211		0	0.306072		0.0549114	0.782852		TGTCCTGTCCTGTCGTGTCC		BCL2L14	Positive regulation of Apoptosis
chr12	44423185	44423205		0.31023	1.44689		0.109823	0.782852		GTACATGCCTGTACATGCCT		TMEM117	Positive regulation of Apoptosis
chr12	93178422	93178442		0.676865	1.75296		0.0274557	0.728863		AAACATGTCTTGGCATGTTC		PLEKHG7	N/A
chr12	93367602	93367622		0.112811	0.667794		0.0274557	0.701868		AGGCAAGTTCCAACATGCAC		EEA1	Metal Ion Binding
chr12	31886020	31886040		0.0564054	0.361722		0.164734	0.674873		AAGCAGGTTAAGAGTTGGGC		AMN1	SCF-dependent Proteasomal Ubiquitin-dependent Protein Catabolic Process
chr12	57490086	57490106		0.0282027	0.918217		0	0.674873		AGGCATGTTGGGGTGTGTCT		NAB2	Regulation of Epidermis Development
chr12	48859034	48859054		0.282027	0.973867		0.0549114	0.674873		AGACATGTCTGTTCATGTCC		ANP32D	Nucleocytoplasmic Transport
chr12	114278263	114278283		0.225622	1.02952		0.0549114	0.647878		CAACATGCCCTGACATGTAC		RBM19	Positive Regulation of Embryonic Development
chr12	40552869	40552889		0.141014	0.723444		0.109823	0.620883		GTGCATGCCTGTGCTTGCCC		SLC2A13	Transmembrane Transport
chr12	10869463	10869483		0.112811	0.723444		0.0549114	0.593888		GGGCAAGCCTCAACACATTG		YBX3	Negative Regulation of Apoptotic Process
chr12	25207218	25207238		0.0564054	0.723444		0.0823671	0.593888		ATTCATGTCTCAACATGAAC		LRMP	Immune Response
chr12	57521594	57521614		0.0846082	0.723444		0	0.593888		GGACAAGCTCCGGCGTGTCC		LRP1	Endocytosis
chr12	127380902	127380922		0.31023	1.27994		0.0823671	0.593888		GAACATGTCTCAGCATGTCC		LOC440117	N/A
chr12	2806464	2806484		0.366635	0.806918		0.0823671	0.566893		GAGCATGTCTGGACAAGTCT		CACNA1C-AS1	N/A
chr12	4430843	4430863		0.31023	0.862568		0.137279	0.566893		AGCCATGGACGAGCAATTCT		C12orf5 (TIGAR)	Negative Regulation of Apoptotic Process
chr12	132205589	132205609		0.338433	1.05734		0.0549114	0.566893		AGGCATGTCTAAGCATGTCC		SFSWAP	RNA Processing
chr12	10870169	10870189		0.705068	2.08686		0.19219	0.566893		AGGCATGTTAGGACGTGTCC		YBX3	Spermatogenesis
chr12	79140032	79140052		0.451243	1.55819		0.0823671	0.539898		AGGCATGCCCCAACATGTAC		SYT1	Neurotransmitter Secretion
chr12	123431488	123431508		0.338433	1.72514		0.109823	0.539898		GGACATGCCAGTGCATGCTC		ABCB9	Transmembrane Transport
chr12	57425368	57425388		0.141014	0.333897		0.0549114	0.512903		TGACATGTTTGGACTTGACT		TAC3	Neuropeptide Signaling Pathway
chr12	12598996	12599016		0.141014	0.779093		0.0549114	0.512903		GCACATGCCTTTACATGTCT		LOH12CR1	Lysosome Localization
chr12	48996148	48996168		1.18451	1.78078		0.0274557	0.512903		AGGCATGTCTGGGCATGTCA		LALBA	Lactose Biosynthetic Process
chr12	40803418	40803438		0.394838	1.47471		0.0549114	0.485908		AAACATGCCCGTGCATGCCC		LRRK2	Cell Differentiation
chr12	32401944	32401964		0.338433	1.86426		0.0549114	0.485908		GTGCAAGTTCCCACATCTGC		BICD1	Peptidyl-Lysine Methylation
chr12	15688427	15688447		0.423041	1.89208		0.0274557	0.485908		AGACATGTTCGGGCACGTTC		PTPRO	Protein Dephosphorylation
chr12	78551273	78551294		0.902487	2.08686		0.0549114	0.485908		ACCCTAGTTCCTGCAGGCTT	(A)	NAV3	Neurogenesis
chr12	68436037	68436057		0.112811	1.61384		0.0274557	0.458913		AAACATGCCCAGACATGACT		IFNG	Immune Response
chr12	64846917	64846937		0.141014	0.417371		0.0274557	0.431919		AAACATGACTCAGCACACCC		TBK1	Protein Phosphorylation
chr12	87625770	87625790		0.0564054	0.58432		0.0549114	0.431919		GAACATGTCTGGACAGGTTG		MGAT4C	Protein Glycosylation
chr12	25864377	25864397		0.225622	1.80861		0.0549114	0.431919		GAACTTGCCTGGGCCTGTCC		IFLTD1	Cell Proliferation
chr12	11788461	11788481		0.0282027	0.612145		0.164734	0.377929		GGACAAGTTGAAACATGCAA		ETV6	Regulation of Transcription, DNA-templated
chr12	957114	957134		0.733271	2.39293		0.0274557	0.377929		GGGCATGTTGGCACATGCCT		WNK1	Protein Phosphorylation
chr12	119807897	119807917		0.112811	0.417371		0	0.350934		AGGCATGTTGGAACACGTTA		CCDC60	N/A
chr12	69181529	69181549		0	0.751269		0.0823671	0.350934		AGGCAGGCCCGGACTCTGGC		LOC100130075	N/A
chr12	103917737	103917757		0.0564054	1.47471		0.0274557	0.350934		TGGCATGTCCCCACATGTCC		C12orf42	N/A
chr12	75571902	75571922		0.789676	2.3651		0.0549114	0.350934		AGGCATGTCCTGGCATGAAA		KCNC2	Ion Transport
chr12	11496976	11496996		0	0.333897		0.0274557	0.323939		TGACATGCTCTAACATGTCT		PRB1	Pexophagy
chr12	57916105	57916125		0.169216	0.417371		0.0823671	0.323939		CAACATGTCACAACACGACC		MBD6	Protein Deubiquitination
chr12	4222188	4222208		0.112811	0.723444		0.0549114	0.323939		GAACATGTTTGGACTAGTTT		CCND2	Cell Cycle Arrest
chr12	27702168	27702188		0.169216	0.556495		0.109823	0.296944		TGACTTGGATGATCCTTCTC		PPFIBP1	Synapse Organization
chr12	40868661	40868681		0.31023	1.33559		0.0823671	0.296944		AGGCAAGTCTGGACATGACT		CNTN1	Nervous System Development
chr12	92296871	92296891		0.141014	0.695619		0	0.269949		GGGCATGTCCAAACTTGCCA		LOC256021	N/A
chr12	47950249	47950269		0.253824	1.83643		0.0823671	0.269949		TGACTTGCCCAGACACGCCC		RPAP3	Protein Transport
chr12	89621703	89621723		0.169216	0.361722		0.164734	0.242954		AGGCATGTGCTGACACGCCC		DUSP6	Dorsal/ventral Pattern Formation
chr12	90628413	90628433		0.31023	0.918217		0	0.242954		GGGCATGTTTAGGCAAGTCC		LOC338758	N/A
chr12	66408910	66408930		0	0.361722		0.109823	0.215959		AAACAAGTCTCTGCATGTCT		LLPH	Dendrite Extension
chr12	13252918	13252938		0.0564054	0.667794		0.0549114	0.215959		CTGCATGTCCTAGCATGTGC		GSG1	N/A
chr12	55566633	55566653		0.169216	0.779093		0.0274557	0.215959		AGGCATGCCCAGACAAGACC		OR9K2	Signal Transduction
chr12	22254838	22254858		0.197419	0.751269		0	0.188964		TAACATGTCTCTACAAGCCT		CMAS	Metabolism
chr12	50564291	50564311		0.0846082	0.751269		0	0.188964		GGGCTTGTCTAGTTCTGTCC		CERS5	Multicellular Organism Development
chr12	78080700	78080720		0	0.333897		0.0274557	0.161969		AAACAAGCCTAAACATGTGT		NAV3	Neurogenesis
chr12	111572714	111572734		0.0282027	0.361722		0.0823671	0.161969		TGTCATGTCCCCACATGTAC		CUX2	Regulation of Transcription, DNA-templated
chr12	10063995	10064014		0.282027	0.556495		0.0274557	0.161969		ATTCATGCCAAGAGAGGATA		CLEC2A	Natural Killer Cell-mediated Cytotoxicity
chr12	94867217	94867237		0.141014	0.58432		0.109823	0.161969		TGGCATGTCTTGACATGTTA		LOC144486	N/A
chr12	76409127	76409147		0.394838	1.27994		0.0274557	0.161969		AGGCATGTACTAACATGCCC		PHLDA1	Positive Regulation of Apoptosis
chr12	70484988	70485008		0.112811	1.27994		0.0274557	0.161969		GGACTTGCCCAGTCATGCCT		CNOT2	Regulation of Transcription, DNA-templated
chr12	88953696	88953717		0.0282027	1.83643		0.109823	0.161969		TGACATGCCCGGACTTGTTC	(A)	KITLG	Cell Adhesion
chr12	94019097	94019117		0.0282027	0.361722		0.0549114	0.134975		GTGCATGTCTTCACTTGTTT		CRADD	Positive Regulation of Apoptosis
chr12	75827369	75827389		0.0564054	0.500846		0.0274557	0.134975		AGGCATGCCGGAGCAAGCTA		GLIPR1L2	Binding of Sperm to Zona Pellucida
chr12	9878249	9878269		0.197419	0.556495		0	0.134975		TTGCATGCCCTGACACGTTT		CLECL1	Positive Regulation of T cell Proliferation
chr12	48162375	48162395		0.225622	0.389547		0.137279	0.10798		GGACATGTCAGGGCTTCCTC		SLC48A1	Heme Transport
chr12	81172022	81172042		0.112811	0.556495		0	0.10798		GAACAAGCCCAAACTAGCCT		MIR617	Posttranscriptional Gene Silencing
chr12	66033585	66033605		0.141014	0.63997		0	0.10798		TAACATGTTCTTACATGCCT		HMGA2	Regulation of Transcription, DNA-templated
chr12	3326644	3326664		0.0564054	0.389547		0.0274557	0.0809847		GGACATCACAGACCCAGCAT		TSPAN9	N/A
chr12	119825989	119826009		0.141014	0.473021		0.0274557	0.0809847		AGGCATGTCTGCACATGTCA		CCDC60	N/A
chr12	96955704	96955724		0.141014	0.58432		0.0274557	0.0809847		GGGCATGTTGGCACATGCCT		CDK17	Protein Phosphorylation
chr12	59751749	59751769		0.141014	0.58432		0.0274557	0.0809847		AGGCATGCCCAGGCAAGACC		SLC16A7	Transmembrane Transport
chr12	124758332	124758352		0.338433	0.63997		0.0823671	0.0809847		GAACTTGCCCAGGCTAGTCC		FAM101A	Actin Filament Bundle Organization
chr12	110258938	110258958		0.0846082	0.667794		0.0823671	0.0809847		GGGCAAGTTTGGGCATGCAA		TRPV4	Ion Transport
chr12	64916175	64916195		0.169216	0.806918		0.0274557	0.0809847		GGGCATGCCCTAACATGCTA		TBK1	Protein Phosphorylation
chr12	68805306	68805326		0.112811	0.862568		0.0274557	0.0809847		GGGCATGTTGGCACATGCCT		MDM1	Negative Regulation of Centriole Replication
chr12	96613710	96613730		0.141014	0.862568		0	0.0809847		AGGCATGCCCAGCCTCGCCC		ELK3	Angiogenesis
chr12	27165984	27166004		0.338433	1.27994		0.0274557	0.0809847		CAACATGCCCGGGCTTGGCT		TM7SF3	Negative regulation of apoptosis
chr12	22984114	22984134		0.423041	2.05903		0	0.0809847		GGGCATGCCTGGGCAAGACC		ETNK1	Protein Phosphorylation
chr12	5249348	5249368		0.0846082	0.445196		0	0.0269949		GGGCATGCCCAGGCAAGAAT		KCNA5	Ion Transport
chr13	114540394	114540414		2.87668	3.2555		0.247101	2.02462		GGACATGCCCAGGCGTGTCC		GAS6	Ion Binding
chr13	94997772	94997792		0.535852	1.44689		0.0823671	1.24177		GGGCATGTTCTTTCATGTTC		DCT	Cell Development
chr13	76146107	76146127		0.0282027	0.528671		0.0274557	0.728863		AGACAAGACAAGACAGGGTT		UCHL3	Proteolysis
chr13	32740023	32740043		0.169216	0.612145		0.0549114	0.620883		TGACATGTCCTGACTTGTTC		FRY	Cell Morphogenesis
chr13	42377344	42377364		0.0564054	1.05734		0.109823	0.485908		AAACAAGCCCAGGCAAGGAA		VWA8	N/A
chr13	93870025	93870045		0.0282027	0.695619		0.0274557	0.458913		GAACATGCCGGTACATGTTT		GPC6	Signal Transduction
chr13	48646596	48646616		0.564054	1.58601		0.0274557	0.458913		GGGCATGCCCAGACAAGCCC		MED4-AS1	N/A
chr13	23973595	23973615		0.225622	1.72514		0.164734	0.431919		GGGCATGTCAGGGCACGGCA		SACS	Protein Folding
chr13	41976834	41976854		0.112811	0.63997		0.0549114	0.404924		GGACGTGTCCTGACTTGCCT		OR7E37P	N/A
chr13	21807479	21807499		0.141014	0.63997		0.0549114	0.404924		GGACATGTCAGAACATGAAA		SKA3	Cell Cycle/Chromosome Segregation
chr13	51103655	51103675		0.507649	1.61384		0.0274557	0.404924		GGACATGCCCGGACAAGCCT		DLEU7-AS1	N/A
chr13	115109668	115109688		0	1.16864		0.0274557	0.377929		AGGCATGCTGGAGCAAGCTA		CHAMP1	Protein Localization to Kinetochore
chr13	48640869	48640889		0.451243	2.33728		0.0274557	0.323939		AGACAAGCCCTGGGCAGGTT		MED4-AS1	N/A
chr13	67951825	67951845		0.169216	0.528671		0.0274557	0.269949		GGGCATGCCCAAACATGAAC		PCDH9	Cell Adhesion
chr13	91244337	91244357		0.366635	1.39124		0	0.269949		GGGCATGTCTGGGCAAGTCA		LINC00410	N/A
chr13	104657126	104657146		0.0564054	0.417371		0.0549114	0.242954		AGACATGCCTGTGCATGCTC		MIR548AS	Posttranscriptional Gene Silencing
chr13	72671883	72671903		0.31023	0.834743		0.0549114	0.215959		GGACAAGTCCATACATGCCT		DACH1	Negative Regulation of Cell Migration
chr13	84515996	84516016		0.366635	2.00338		0.0274557	0.215959		AGGCATGTCTGGGCAAGTTA		SLITRK1	Axonogenesis
chr13	70562116	70562136		0.0846082	0.58432		0	0.188964		GTACATGTTCAGGCTTGTTA		ATXN8OS	N/A
chr13	100702821	100702841		0.112811	0.58432		0	0.188964		GGGCATGCCCAAACAAGCGC		PCCA	Lipid Catabolic Process
chr13	34515181	34515201		0.0846082	0.63997		0.109823	0.188964		GGGCATGCCCTGACAAAACC		RFC3	DNA Replication
chr13	59564665	59564685		0.112811	0.556495		0	0.134975		GGACATGTCACGGCATGTTT		DIAPH3-AS1	N/A
chr13	38489298	38489318		0.169216	0.556495		0	0.10798		GGGCATGTCTGGGCAAATCA		TRPC4	Ion Transport
chr13	27909737	27909757		0.0564054	0.723444		0.0274557	0.10798		GCGCATGCCCAGACATATCC		RASL11A	Signal Transduction
chr13	103340061	103340081		0	0.306072		0	0.0809847		GGGCTTGTTTAGACGTGCAG		METTL21C	Protein Methylation
chr13	77096351	77096371		0.112811	0.417371		0.0274557	0.0809847		AGGCATGCCCAGACAAGACC		KCTD12	Protein Homooligomerization
chr13	73328405	73328425		0.0564054	0.417371		0.0823671	0.0809847		GGGCATGTTGGCTCATGCCT		BORA	Cell Division
chr13	50787901	50787921		0.0564054	0.612145		0	0.0809847		AAGCATGCCTAGACATGCAG		ST13P4	Chaperone-mediated Protein Folding
chr13	40959809	40959829		0.0846082	0.306072		0.0274557	0.0539898		AGGCGTGTCTCAACTTGTCC		LINC00598	N/A
chr13	46347590	46347609		0	0.333897		0	0.0539898		AAGCATGGAAAACAGTGATT		SPERT	N/A
chr13	51305749	51305769		0.0282027	0.695619		0	0.0539898		AGACTTGCCTGGGCTTGTTC		DLEU7-AS1	N/A
chr13	52171149	52171169		0.0846082	0.695619		0	0.0539898		AGACAAGCCCACACATGCCC		WDFY2	Positive Regulation of Fat Cell Differentiation
chr13	27489092	27489112		0.0564054	0.528671		0	0.0269949		GGGCGTGCCCAGACATGCAG		GPR12	Signal Transduction
chr13	110775412	110775432		0.197419	0.973867		0	0.0269949		GGGCATGCCCAGGCACGTCT		COL4A1	Extracellular Matrix Organization
chr14	91975864	91975884		1.29733	3.56157		0.0549114	2.24058		GGGCATGTCCCTGCTTGTCA		SMEK1	N/A
chr14	75419895	75419915		0.338433	1.30776		0.247101	1.64669		GTGCATGTCCCTACATGCCC		PGF	Cell Growth
chr14	77425795	77425815		0.141014	1.05734		0.0274557	1.5927		AGACATGTCCATTTCTGTCC		IRF2BPL	Regulation of Transcription
chr14	71543388	71543408		0.338433	1.14082		0.0823671	1.16078		GGGCATGTACAGGCATGCAC		PCNX	Ubiquitin-dependent Protein Catabolic Process
chr14	32814700	32814720		0.62046	2.53205		0.0274557	1.16078		AGACATGCCCAAACATGTCT		AKAP6	Protein Phosphorylation
chr14	103824416	103824436		0.93069	2.39293		0.219646	1.13379		GGACATGTCTGTGCATGCCT		SNORA28	N/A
chr14	69455085	69455105		1.09991	2.22598		0.274557	1.10679		AGACATGTACCAACATGCCC		ACTN1-AS1	N/A
chr14	51067109	51067129		0.338433	1.61384		0.137279	0.944822		AAACATGTTTGGACTTGTAA		ATL1	DNA Repair
chr14	103710576	103710596		0.225622	1.89208		0.0274557	0.836842		CAGCTTGTCTGAATATGCCT		LINC00605	N/A
chr14	65472372	65472392		0.0564054	0.779093		0.0274557	0.809847		TGTCTTGCCCTGTCTTGCTC		FNTB	Protein Farnesylation
chr14	34767137	34767157		0.62046	1.61384		0.109823	0.809847		GGACATGTCCAGGCATGCAC		SPTSSA	Metabolism
chr14	101159816	101159836		0.0846082	0.333897		0.109823	0.674873		GAGCCTGCCCCTGCCTGGCT		DLK1	Cell Differentiation
chr14	70478002	70478022		0.62046	1.27994		0.0274557	0.674873		AGACATGTTCAGGCATGTCA		SLC8A3	Cell Communication
chr14	103453766	103453786		0.0564054	0.751269		0.0549114	0.620883		GAACATGCTTGTACTTGTCT		AMN	Metabolism
chr14	67399513	67399533		1.24092	2.94942		0.0823671	0.620883		GGGCATGTCTAGACTTGCCT		FAM71D	N/A
chr14	66970399	66970419		0.112811	0.58432		0.0274557	0.512903		TAACAAGTCTGGACTTGTGT		GPHN	Mo-molybdopterin Cofactor Biosynthetic Process
chr14	64240420	64240440		0.366635	1.27994		0	0.458913		AGGCATGCACCAACATGCCC		SGPP1	Sphingolipid Metabolic Process
chr14	51862263	51862283		0.112811	0.58432		0.0274557	0.377929		AAGCAGGTCAGAGCCTGAGA		LINC00640	N/A
chr14	57133130	57133150		0.535852	1.22429		0.0549114	0.323939		TGGCATGTCTCAGGTAAGCC		TMEM260	N/A
chr14	92569912	92569932		0.197419	1.41906		0.0549114	0.296944		AGGCATGTGCTAACACGCCC		ATXN3	Protein Deubiquitination
chr14	102657194	102657214		0.62046	1.27994		0.0823671	0.242954		AGGCATGCACCAACATGCCC		MOK	Protein Phosphorylation
chr14	71331937	71331957		0.366635	1.33559		0.0549114	0.242954		GGACATGCCCAGGCAAGCCT		PCNX	Ubiquitin-dependent Protein Catabolic Process
chr14	61990644	61990664		0	0.306072		0.0549114	0.215959		GAGCATGTTTGGACGTGCAT		FLJ22447	N/A
chr14	35683745	35683765		0.112811	0.528671		0.0274557	0.215959		AAACATGTCCATTCTTGCCC		PSMA6	Proteolysis
chr14	89895325	89895345		0.197419	1.44689		0.0274557	0.215959		TGGCATGCCTAGGCTTGTCT		FOXN3-AS1	N/A
chr14	70180013	70180033		0.0846082	1.08517		0.0549114	0.188964		GGGCAAGCCTGGGCTTGTGC		SRSF5	Regulation of Alternative mRNA Splicing, via Spliceosome
chr14	21220290	21220310		0.197419	1.36341		0.0549114	0.188964		AGGCATGTCTAGGCTTGTCA		EDDM3A	Sperm Displacement
chr14	32555388	32555408		0	0.389547		0.0274557	0.161969		GAACATGCCTTAGCATGTTG		ARHGAP5	Signal Transduction
chr14	72240659	72240679		0.253824	0.58432		0	0.161969		CTGCCTGCCCTGGCCTCTGT		RGS6	Signal Transduction
chr14	68607234	68607254		0.0564054	0.333897		0.0274557	0.134975		TGGCAAGCCCTGGCCTGTTA		RAD51B	DNA Repair
chr14	32490299	32490319		0.423041	1.25211		0.0274557	0.134975		GGGCATGTCTGGGCAAGTCA		ARHGAP5-AS1	N/A
chr14	52011831	52011851		0.141014	0.389547		0.0274557	0.10798		GTGCATGTCTGGGCACGTTA		FRMD6-AS2	N/A
chr14	105820767	105820787		0.225622	0.806918		0.0549114	0.10798		AGGCATGCTCAGGCATGTCA		BRF1	Translational Initiation
chr14	72030804	72030824		0.0846082	0.973867		0.0274557	0.10798		AGGCATGCTGGTACACGCCT		SIPA1L1	Actin Cytoskeleton Reorganization
chr14	21220494	21220515		0.112811	0.473021		0	0.0809847		CAGCTTGTGCAGTTATGATT	(C)	EDDM3A	Sperm Displacement
chr14	23006079	23006099		0.112811	0.946042		0.0274557	0.0809847		AGACATGCCTCGGCATGACT		DAD1	Protein Glycosylation
chr14	21565579	21565598		0.141014	0.389547		0	0.0539898		CTACATGCCCCCTCTTTCCC		ZNF219	Regulation of Transcription, DNA-templated
chr14	70914124	70914144		0.0564054	0.723444		0.0823671	0.0539898		GAGCATGCCCAGGCAAGACC		ADAM21	Proteolysis
chr14	24139893	24139913		0.169216	1.00169		0.0823671	0.0539898		AGGCATGCCCAGACATGTAC		DHRS2	Metabolism
chr14	77404671	77404691		0.0282027	0.445196		0.109823	0.0269949		GGACATGCCTGGGCCAGTTC		IRF2BPL	Nervous System Development
chr14	67944903	67944923		0.0846082	0.445196		0.0274557	0.0269949		GGACTTGCCTGGGCATATTC		TMEM229B	Response to Bacterium
chr15	63449433	63449453		3.0741	4.36849		0.0823671	2.40255		GGGCAAGTCACTACATGCCC		RPS27L	Protein Translation
chr15	93493335	93493355		0.874284	2.75465		0.109823	1.37674		AGACATGTCCGAACGTGCCC		MIR3175	Posttranscriptional Gene Silencing
chr15	49918034	49918054		0.761473	3.06072		0.137279	1.34975		AGGCATGTCTGGACATGTTT		DTWD1	tRNA Processing
chr15	30038702	30038722		0.338433	1.41906		0.0823671	1.0798		AGACATGTTTGCACATGCCC		TJP1	Membrane protein
chr15	35024817	35024837		0.225622	1.05734		0.137279	0.944822		GGACATGTCAGGACTTGTAG		GJD2	Chemical Synaptic Transmission
chr15	80460910	80460930		0.0846082	0.556495		0	0.917827		GCGCATGTCCACACATGCCC		FAH	Metabolism
chr15	44937997	44938017		0.423041	1.89208		0.0549114	0.917827		GGACATGTCTGTTCATGTCC		SPG11	Nervous System Development
chr15	62554975	62554995		1.29733	1.66949		0.137279	0.836842		GGACATGCCCAGGCATGTCC		C2CD4B	Regulation of Cell Adhesion
chr15	80295684	80295704		0.987095	2.86595		0.0274557	0.836842		GGACATGTCTGGGCAAGTCC		BCL2A1	Negative Regulation of Apoptosis
chr15	57191329	57191349		0.112811	1.22429		0.109823	0.620883		AAACATGCCTATGCATGTCC		LOC145783	N/A
chr15	56532783	56532803		0.479446	0.834743		0.219646	0.566893		AAACAAGTCTGTACTTGTCC		RFX7	Regulation of Transcription, DNA-templated
chr15	40294782	40294802		0.0564054	0.389547		0	0.512903		AAACAAGTCTTGACAAGTCC		SRP14	protein targeting to ER
chr15	33437927	33437947		0.874284	1.89208		0	0.512903		AGACATGCCCAGACAAGTCT		FMN1	Actin Nucleation
chr15	59458106	59458126		0.225622	1.33559		0	0.458913		TGGCATGTCTGGTCATGCCT		MIR2116	Posttranscriptional Gene Silencing
chr15	71656571	71656591		0.253824	0.58432		0	0.431919		TAGCAGGCTGGGGCTCCCAG		THSD4	Extracellular Matrix Organization
chr15	76196491	76196511		0.366635	1.41906		0.0274557	0.431919		GGGCATGTCCCAGGCTGGCG		FBXO22	Positive Regulation of Ubiquitin-dependent Protein Catabolic Process
chr15	60396713	60396733		0.225622	0.333897		0.0549114	0.377929		AAACATGTTCCAACTTGTTC		FOXB1	Regulation of Transcription, DNA-templated
chr15	35800632	35800652		0.197419	1.05734		0	0.377929		GAACATGTTGTAACATGTTT		ATPBD4-AS1	N/A
chr15	63720716	63720736		0.141014	0.667794		0.0823671	0.350934		GAACATGCCCAAACTTGTCA		CA12	Metabolism
chr15	42963851	42963871		0.141014	1.33559		0.0274557	0.350934		TGGCATGTCTGGGCATGTAA		CDAN1	Chromatin Assembly
chr15	56922750	56922770		0.282027	1.30776		0.109823	0.323939		AAACATGTCCTGGCATGTAT		ZNF280D	Regulation of Transcription, DNA-templated
chr15	93345639	93345659		0.451243	1.41906		0.0549114	0.323939		GGGCATGTTGGCACATGCCT		ASB9P1	N/A
chr15	20994426	20994446		0.112811	1.00169		0.0549114	0.296944		AGACATGTCTGAGCAAGCCT		CXADRP2	N/A
chr15	57359827	57359847		0.197419	0.333897		0.0274557	0.269949		AAGCATGTCTCAGCATGTTT		TCF12	Cell Differentiation
chr15	52156873	52156893		0.0846082	0.723444		0.109823	0.269949		AGGCAAGTTTGAACAAGTTT		TMOD3	Actin Cytoskeleton Organization
chr15	89164536	89164556		2.56645	2.8103		0.0549114	0.269949		GGGCTTGCCCGGGCATGTGG		AEN	Positive Regulation of Apoptotic Process
chr15	89954909	89954929		0.0846082	0.973867		0.0274557	0.242954		GAGCATGTTCGGGCGCCTCT		LOC254559	N/A
chr15	49981828	49981848		0.0564054	0.333897		0.0549114	0.215959		AGACATGTACAGACATGTAG		DTWD1	tRNA Processing
chr15	83410984	83411004		0.0564054	0.612145		0	0.188964		AGACTTGTCTACACTTGCCT		LOC283693	N/A
chr15	35548872	35548892		0.112811	0.751269		0	0.161969		AGACATGCCCAGACATGGCT		ANP32AP1	N/A
chr15	52633001	52633021		0.282027	0.779093		0	0.161969		AGGCATGCCCCAACACGCCT		MYO5C	Actin Filament Organization
chr15	29983404	29983424		0.0282027	0.806918		0	0.161969		AAACATGTCTCAACATGCTG		FAM189A1	N/A
chr15	60609296	60609316		0.0282027	0.333897		0	0.10798		GGACAAGCCCTGGCTTGTTT		ANXA2	Metabolism
chr15	99804544	99804564		0.0282027	0.333897		0.0274557	0.10798		TGGCATGTCTAGGCATATTT		HSP90B2P	Protein Folding
chr15	51372654	51372674		0.0564054	0.528671		0.109823	0.10798		AAACATGCCCAGACTTGAGT		TNFAIP8L3	Negative Regulation of Apoptotic Process
chr15	52955957	52955977		0.253824	1.16864		0	0.10798		AGGCATGCCTCAACAAGCCC		FAM214A	N/A
chr15	31443047	31443067		0.197419	1.41906		0.0274557	0.0809847		AGGCATGTCTGGGCAAGTCA		TRPM1	Ion Transport
chr15	73458290	73458310		0.197419	1.61384		0	0.0809847		GGGCATGTCTGGGCAAGTCA		NEO1	Positive Regulation of BMP Signaling Pathway
chr15	96232802	96232822		0.0564054	0.556495		0.0274557	0.0539898		GGGCATGTCTGGGCTTGATA		LOC145820	N/A
chr15	65059439	65059459		0.0282027	0.723444		0	0.0539898		GGGCATGTTGGCACACGCCT		MIR1272	Posttranscriptional Gene Silencing
chr15	60351577	60351597		0.225622	0.806918		0.0274557	0.0539898		GGACATGCCTGGGCTAGCCC		FOXB1	Regulation of Transcription, DNA-templated
chr16	89525034	89525054		1.21272	3.06072		0.137279	1.5657		GAACATGTCTGAACTTGCCA		ANKRD11	Cell Development
chr16	78029894	78029914		0.338433	2.30946		0.0274557	1.13379		TGACTTGCCCGGACACGTCT		CLEC3A	Carbohydrate Binding
chr16	20877269	20877289		0.93069	2.14251		0.0549114	0.890832		GGGCATGTTTGGACATGTAT		LYRM1	Membrane protein
chr16	23720934	23720954		0.0282027	0.333897		0.0274557	0.782852		AGGCAAGCCTAGGCTTGTTC		ERN2	Regulation of Transcription, DNA-templated
chr16	28911478	28911498		0.253824	1.50254		0	0.701868		AGGCATGCACCAACATGTCC		LOC100289092	N/A
chr16	86709937	86709957		0.0564054	0.361722		0.0549114	0.620883		AGACATGTCAGTGCATGACA		FOXL1	Regulation of Transcription, DNA-templated
chr16	66962064	66962084		0.31023	1.41906		0.0823671	0.566893		AGACATGGTAACCAAAGCCT		RRAD	Regulation of High Voltage-gated Calcium Channel Activity
chr16	68970797	68970817		0.0282027	0.556495		0.0823671	0.458913		TGACATGCCCAAACAAATCA		TANGO6	Protein Secretion
chr16	68000264	68000284		0.817879	1.75296		0	0.431919		AGGCATGTCCAGACCTGCCC		SLC12A4	Ion Transport
chr16	89508636	89508656		0.366635	1.08517		0.0274557	0.350934		AGACATGACCTGGCATGTTC		ANKRD11	Cell Development
chr16	12632550	12632570		0.0564054	0.389547		0	0.296944		GTACATGCCCAGGCTCGCCC		MIR4718	Posttranscriptional Gene Silencing
chr16	61967337	61967357		0.141014	0.333897		0.0549114	0.269949		TAACATGTCCAGACATGTAT		CDH8	Cell Adhesion
chr16	81533450	81533470		0.225622	0.806918		0	0.269949		TGACAAGCCCAGACTTGAAT		CMIP	In utero Embryonic Development
chr16	74901752	74901772		0.197419	0.834743		0	0.269949		TGACATGCCAAGACACGCCC		FA2H	Metabolism
chr16	75937479	75937499		0.253824	1.02952		0.164734	0.242954		GAACATGCCCCAACTTGTTT		TERF2IP	Telomere Maintenance
chr16	75339347	75339367		0.0846082	0.361722		0.0823671	0.215959		TGGCAGGTCTCTGCTTGCAA		BCAR1	Cell Adhesion
chr16	53412170	53412190		0.0564054	0.473021		0.0274557	0.188964		AAACATGTCTTAACATGTCT		LOC643802	N/A
chr16	4351875	4351895		0.253824	0.779093		0	0.188964		AGGCATGTTGGCACATGCCT		TFAP4	Regulation of Transcription, DNA-templated
chr16	89193910	89193930		0.338433	1.05734		0.0274557	0.188964		GGGCATGTTGGCACATGCCT		ACSF3	Metabolism
chr16	25565264	25565284		0.282027	1.44689		0.0274557	0.188964		AGACATGTCCACAGCTGCAC		HS3ST4	Metabolism
chr16	50200975	50200996		0.169216	0.723444		0.0549114	0.161969		AGGCATGTCGTAGCATGCCC	(C)	PAPD5	RNA Polyadenylation
chr16	11974137	11974157		0.0564054	0.389547		0.0274557	0.134975		AAACATGTTCATACATGTAT		RSL1D1	Positive Regulation of Cellular Senescence
chr16	28005116	28005136		0.112811	1.02952		0	0.134975		GGACATGTATGGGCAAGTCA		GSG1L	Regulation of Postsynaptic Neurotransmitter Receptor Internalization
chr16	11591377	11591397		0.0846082	0.306072		0	0.10798		GGACAGGCCCGAGCCTGCCC		LITAF	Regulation of Cytokine Production
chr16	4190871	4190891		0.902487	1.78078		0	0.10798		GAACATGCCCAGGCATGCGG		ADCY9	Cyclic Nucleotide Biosynthetic Process
chr16	30961660	30961680		0.0846082	0.333897		0	0.0809847		AGGCATGTCAGAGCAGGTCA		ORAI3	Store-operated Calcium Entry
chr16	24393280	24393300		0.0282027	0.63997		0.0274557	0.0809847		AGGCATGCCTAGGCATATTC		CACNG3	Calcium Ion Transport
chr16	11656474	11656494		0.0846082	0.500846		0	0.0539898		AGGCATGTTGGATCACGTCT		LITAF	Regulation of Cytokine Production
chr16	4676021	4676041		0.0564054	0.63997		0	0.0539898		AGACATGCCAGGGCCTGCCT		MGRN1	Ion binding
chr16	53086538	53086558		0.31023	0.890392		0	0.0539898		AAGCATGCCTGGGCAAAGTC		CHD9	Chromatin Organization
chr16	5455964	5455984		0.112811	0.306072		0	0.0269949		AAGCATGTCTGGACTTGTCT		FAM86A	Methylation
chr16	61357468	61357488		0.112811	0.500846		0.0274557	0		GGGCATGTTTAGGCAAGCCC		CDH8	Cell Adhesion
chr16	65803147	65803167		0.169216	0.58432		0.0549114	0		GAGCATGTCTGGGCAAGTCT		LOC283867	N/A
chr16	31285246	31285266		0.31023	1.08517		0.0274557	0		GGACATGCCCAGGCTAGCCC		ITGAM	Cell Adhesion
chr17	59489641	59489661		0.423041	1.53036		0.0823671	1.5657		GGGCGTGCTCGGACACGTTC		C17orf82	Protein Binding
chr17	37203118	37203138		1.52295	4.14589		0.109823	1.51171		AGACATGCCTGAACATGCCC		LOC100131347	N/A
chr17	67603509	67603529		1.41014	2.19816		0.164734	1.13379		GGGCATGTTCTGACATGCAG		MAP2K6	Activation of MAPK Activity
chr17	49031780	49031800		0.733271	3.1442		0.0549114	1.13379		TGACAAGCCCAGACATGCAG		TOB1	Negative Regulation of Cell Proliferation
chr17	60794134	60794154		0.253824	0.918217		0.0823671	1.02581		GAACGGGCTTCAGCTTAGCC		MIR548W	Posttranscriptional Gene Silencing
chr17	49027058	49027078		0.141014	1.36341		0.109823	0.836842		GGGCTTGTTCGGACCTGTCC		TOB1	Negative Regulation of Cell Proliferation
chr17	79213654	79213674		0.338433	1.47471		0.0549114	0.836842		GGGCTTGTCCCTGCATGTTT		C17orf89	Mitochondrial Respiratory Chain Complex I Assembly
chr17	58677611	58677631		0.141014	0.63997		0.137279	0.728863		GGACAAGTCCAGACATCGCG		PPM1D	Negative p53 Regulation
chr17	81027597	81027617		0.0282027	1.50254		0	0.728863		ACACATGCTCCCACATGCTC		METRNL	Signal Transduction
chr17	34442989	34443009		0.0282027	0.556495		0	0.701868		GTACAAGTCTATACATGCAC		CCL4	Response to Toxic Substance
chr17	49231167	49231187		0.0564054	0.612145		0.0274557	0.701868		GGACAAGTGCAGACCGGTCG		NME1	Lactation
chr17	80453903	80453923		0.141014	0.834743		0.0274557	0.593888		CTACATGTATGGACACGTTG		FOXK2	Negative Regulation of Autophagy
chr17	75171152	75171172		0.0564054	0.779093		0.0274557	0.539898		GAGCATGTCAGGGCACAACA		SEC14L1	Immune Response
chr17	19656640	19656660		0.535852	2.97725		0.0823671	0.539898		GGACATGCCAGGGCACGCTT		ALDH3A1	Metabolism
chr17	56770793	56770813		0.141014	0.779093		0	0.512903		TGACATGTCTGGACCTGTGC		RAD51C	DNA Repair
chr17	4757813	4757833		0.0564054	0.445196		0.137279	0.458913		TGTCATGTCCTGACTTGTTT		MINK1	Protein Phosphorylation
chr17	66244778	66244798		0.0282027	0.500846		0.0274557	0.431919		GGACATGTCTGGGCCTGGCT		AMZ2	Proteolysis
chr17	49322044	49322064		0.141014	0.63997		0.0274557	0.431919		AGGCATGACCCAACATGTCA		MBTD1	Chromatin Organization
chr17	42230447	42230467		0.0846082	1.25211		0	0.431919		AGACATGCCAGTACATGTGC		C17orf53 (HROB)	DNA Repair
chr17	26609836	26609856		0.338433	1.91991		0	0.431919		AGGCATGCACCAACATGCCT		KRT18P55	N/A
chr17	17199829	17199849		0.112811	0.723444		0.0823671	0.404924		GAACATGTCTCAACACATCC		NT5M	Metabolism
chr17	48449098	48449118		0.31023	1.66949		0.109823	0.404924		GGGCATGTTTTAACATGTTG		MRPL27	Protein Translation
chr17	15867371	15867391		0.253824	0.834743		0.0549114	0.377929		GGGCAGGCAGATGCTGTCCT		ADORA2B	Signal Transduction
chr17	8484772	8484792		0	0.361722		0.0274557	0.350934		GGACATGCTTCAACGTGTCC		MYH10	Mitotic Cytokinesis
chr17	25658409	25658429		0.112811	0.946042		0	0.350934		GGGCATGTCCTCACAAGTTG		WSB1	Signal Transduction
chr17	28367843	28367863		0.0846082	1.19646		0.0274557	0.323939		AGGCATGTCTGGACAGGTCC		NSRP1	Regulation of Alternative mRNA Aplicing, via Spliceosome
chr17	21299749	21299769		0.197419	1.39124		0.0549114	0.323939		GGGCATGCCAGGGCTTGCTG		KCNJ18	Ion Transport
chr17	41949835	41949855		0.0564054	0.445196		0.0274557	0.296944		CTGCAAGTCCCTGCTTGTCT		CD300LG	Immunoglobulin Transcytosis in Epithelial Cells
chr17	76788326	76788346		0.169216	0.612145		0.0549114	0.296944		GAACATGTTCAGGCATCTCC		CYTH1	Cell Adhesion
chr17	43124791	43124811		0.282027	1.14082		0.0274557	0.269949		AGGCATGCACCAACACGCCC		DCAKD	Coenzyme A Biosynthetic Process
chr17	60221506	60221526		0.733271	2.17033		0	0.269949		GGGCATGTCTGGGCAAGTCA		MED13	Regulation of Transcription by RNA Polymerase II
chr17	55601485	55601505		0.479446	2.72683		0	0.269949		GGGCATGCCCAGGCTAGCCT		MSI2	Regulation of RNA Metabolic Process
chr17	4122725	4122745		0.0564054	0.333897		0.0274557	0.242954		GCACATGTCCTAACAAGTCC		ANKFY1	Endocytosis
chr17	60802255	60802275		0.0564054	0.361722		0.0274557	0.242954		TTACATGTCGTGGCACGTTC		MIR548W	Posttranscriptional Gene Silencing
chr17	48140015	48140035		0.141014	0.918217		0	0.188964		GGGCATGCCAGGGCCTGGGG		ITGA3	Cell Adhesion
chr17	13078650	13078670		0.112811	0.333897		0.0549114	0.161969		GGACATGTTTGGGCAAGCCC		ELAC2	tRNA processing
chr17	43205038	43205058		0.0846082	0.500846		0	0.161969		GGACACGCCTGGACAGAACT		PLCD3	Angiogenesis
chr17	49032055	49032075		0.112811	0.612145		0.0274557	0.161969		CCACCTGTCCCCAGGTGCCC		TOB1	Negative Regulation of Cell Proliferation
chr17	60809784	60809804		0.0846082	0.667794		0.0549114	0.161969		GAACATGCCTCAACAGGCCC		MIR548W	Posttranscriptional Gene Silencing
chr17	31910707	31910727		0.451243	0.695619		0.0549114	0.161969		GGGCATGTTCTGACATGCCC		AA06	DNA Repair
chr17	65209594	65209614		0.338433	1.47471		0.0823671	0.161969		GGGCATGTTGGCGCATGCCT		HELZ	Posttranscriptional Gene Silencing
chr17	54795034	54795054		0.564054	1.55819		0	0.161969		GAACATGCCCAGGCAAGCCC		C17orf67	N/A
chr17	61259549	61259569		0.507649	1.64166		0.0274557	0.161969		GGGCATGTCTCTACATGCCT		TANC2	In utero Embryonic Development
chr17	63996836	63996856		0.225622	0.528671		0.0549114	0.134975		AGACATGCTGTTTCCTCCTC		CEP112	Receptor Localization to Synapse
chr17	77224454	77224474		0.0846082	0.361722		0.0274557	0.10798		AGGCTTGTCCGGGCGTGTTC		ENGASE	Metabolism
chr17	74547358	74547378		0.0846082	0.417371		0	0.10798		GGGCATGTCTCTCCATGCCC		SNHG16	Regulation of Transcription, DNA-templated
chr17	48883300	48883320		0.0282027	0.556495		0.0274557	0.0809847		GGGCACGCCCAGGCTTGTCG		WFIKKN2	Negative Regulation of Peptidase Activity
chr17	75282323	75282343		0.112811	0.58432		0.0549114	0.0809847		AGGCATGCCCAGGCAGGGGC		SEPT9	Cell Division
chr17	58922956	58922976		0.0564054	0.751269		0	0.0809847		GCACATGCCTGGGCATGCAA		BCAS3	Angiogenesis
chr17	71610603	71610623		0.169216	0.417371		0	0.0539898		GGACATGTTTCCCCAACCTC		SDK2	Cell Adhesion
chr17	66694124	66694144		0.0564054	0.417371		0.0274557	0.0539898		AGGCAAGTCCAGGCTTGTTT		FAM20A	Protein Phosphorylation
chr17	27070163	27070183		0	0.473021		0.0549114	0.0539898		GGGCAAGCCAGGGCCTGCCT		TRAF4	Negative Regulation of Apoptotic Process
chr17	59362210	59362230		0.0564054	0.500846		0.109823	0.0539898		AGGCATGGCAGGGCATAGCA		TBX2	Regulation of Transcription, DNA-templated
chr17	78667999	78668019		0.253824	1.16864		0.0823671	0.0539898		CGACAGGTCGAGGCAGTTGC		RPTOR	TOR signaling
chr17	51694313	51694333		0.112811	0.333897		0	0.0269949		AGGCATGCCAGAGCAAGCTA		KIF2B	Microtubule-based Movement
chr17	50198015	50198035		0.225622	0.667794		0.0823671	0.0269949		GGGCATGCCCAGGCAAGACC		CA10	Metabolism
chr17	48864597	48864617		0.282027	0.806918		0.0274557	0.0269949		GAACATGCCCGGGCAGGCCT		LINC00483	N/A
chr17	28331207	28331227		0.338433	0.834743		0	0.0269949		AGGCATGCCCAGGCAAGACC		EFCAB5	Ion binding
chr17	19890299	19890319		0.197419	1.14082		0.0274557	0.0269949		TAGCATGCCTGGGCATGTAG		AKAP10	Protein Phosphorylation
chr17	49691507	49691527		0.0564054	0.417371		0.0274557	0		AGGCATGTTCACACATGTTA		UTP18	rRNA Processing
chr18	54564538	54564558		0.169216	0.834743		0.109823	0.782852		GAACATGCTTGTACATGTTT		LINC-ROR	N/A
chr18	29293479	29293499		0.141014	0.389547		0.0549114	0.620883		GGACTTGCCCAAACTTGTCC		B4GALT6	Metabolsim
chr18	43649669	43649689		0.169216	0.63997		0.109823	0.593888		GAACATGTACAAACACGTTT		PSTPIP2	Actin Filament Polymerization
chr18	77890316	77890336		0.0846082	0.63997		0	0.566893		AGACTTGAGCAGTCTTGGAT		PARD6G-AS1	N/A
chr18	31140847	31140867		0.197419	0.806918		0.0549114	0.431919		GGACTTGTCTGAGCATGCCA		ASXL3	Regulation of Transcription, DNA-templated
chr18	10209538	10209558		0.394838	0.973867		0.0274557	0.377929		AGACTTGTCCGGACATGTTG		APCDD1	Negative Regulation of Wnt Signaling Pathway
chr18	68110614	68110634		0.31023	0.612145		0.0274557	0.269949		GGACATGTCTGGGTATGTCA		SOCS6	Protein Ubiquitination
chr18	24040901	24040921		0.0846082	0.63997		0.0823671	0.269949		CAACATGTCTAGACAAGTAT		KCTD1	Protein Homooligomerization
chr18	604953	604973		0.0846082	0.445196		0.0274557	0.242954		GGACATGTTTAGACAAGCTC		CLUL1	N/A
chr18	55648002	55648022		0.0282027	0.473021		0.0549114	0.242954		GTACAAGCCTGGACTTGCAG		NEDD4L	Protein Ubiquitination
chr18	60239899	60239919		0.0564054	0.695619		0	0.242954		AGACATGTCTCAGCATGTCT		ZCCHC2	N/A
chr18	12310124	12310144		0.282027	0.946042		0.0274557	0.242954		GGTCATGCCTGGACTCGTTC		TUBB6	Cytoskeleton Organization
chr18	44203536	44203556		0.0282027	0.445196		0.0274557	0.215959		GGGCATGTCAGGGCATGTGC		LOXHD1	Metabolism
chr18	9933675	9933695		0.197419	1.39124		0.0549114	0.215959		AGGCATGTTGGCACACGCCC		VAPA	Protein Localization to Endoplasmic Reticulum
chr18	3073718	3073738		0.31023	0.779093		0.0274557	0.188964		GGGCATGCCCACATGTGCAT		LPIN2	Metabolism
chr18	67219213	67219233		0.0282027	0.306072		0	0.161969		AGGCAAGCCCGATCATGTTC		DOK6	Axon Guidance
chr18	71817295	71817315		0.0846082	0.556495		0.0274557	0.161969		GGGCATGTCTTGGCACGCCC		TIMM21	Protein Import Into Mitochondrial Matrix
chr18	74684283	74684303		0.0282027	0.473021		0.0549114	0.134975		GGACATGTTGTGGCAAGCCA		MBP	Myelination
chr18	33442200	33442220		0.0282027	0.306072		0.0549114	0.10798		CAACTTGTACAGGGAGGCTT		MIR187	Posttranscriptional Gene Silencing
chr18	46960094	46960114		0.197419	0.417371		0.0823671	0.10798		GGGCATGCTCCAACATGCCT		DYM	Cell Development
chr18	71360558	71360578		0.0846082	0.612145		0	0.10798		AGACAAGCCCAGGCTTGCTC		LOC100505817	N/A
chr18	3305461	3305480		0.197419	0.63997		0.0274557	0.10798		ACACATGGTAAGGCAACTTT		MYL12B	Regulation of Cell Shape
chr18	20857525	20857545		0.0846082	0.946042		0	0.10798		GAACAAGCCCAGACTAGCCT		CABLES1	Regulation of Cell Cycle
chr18	44448414	44448434		0.197419	0.63997		0	0.0809847		AGGCATGTTTGGGCATGTCA		PIAS2	Protein Sumoylation
chr18	23113350	23113370		0.141014	0.63997		0	0.0809847		GGGCATGTCTGGGCAAGTAA		ZNF521	Cell Differentiation
chr18	658281	658301		0.451243	1.05734		0	0.0809847		GGTCAAGCCCAGGCAGCTCT		C18orf56 (TYMSOS)	N/A
chr18	7728474	7728494		0.0282027	0.389547		0.0274557	0.0539898		GAACTGGGCGGAGCCATCAG		PTPRM	Protein Dephosphorylation
chr18	62290277	62290297		0.253824	0.528671		0	0.0269949		AGGCATGCCCCAACATGCCC		LOC400654	N/A
chr18	7733850	7733870		0.0564054	0.528671		0.0823671	0.0269949		GGGCATGCCCAGGCAAGCCC		PTPRM	Protein Dephosphorylation
chr18	56856468	56856488		0.197419	0.58432		0	0		GGGCATGCCCAGGCAAGCCA		GRP	Protein Phosphorylation
chr19	42364494	42364514		4.90727	5.17541		0.631481	3.94126		GGGCATGTCCGGGCCTGCCG		RPS19	Protein Translation
chr19	47734576	47734596		1.91778	3.00507		0.439291	2.59151		GGACAAGTCAGGACTTGCAG		BBC3	Positive Regulation of Apoptosis
chr19	18475796	18475816		2.31262	3.11637		0.329469	2.34856		AGACATGCCGGGACATGCAG		GDF15	Cell Growth
chr19	44287098	44287118		0.761473	2.50423		0.164734	2.32156		AGACATGTCTGTGCGTGTCT		KCNN4	Ion Transport
chr19	39266257	39266277		0.338433	1.78078		0.0823671	1.37674		GTGCAAGTCCCAACTTGCCT		LGALS7	Regulation of Transcription
chr19	18484756	18484776		1.38193	2.30946		0.164734	1.21477		GGACATGTCCGGGCAGGTCT		GDF15	Cell Growth
chr19	19887456	19887476		0.338433	1.39124		0.137279	1.02581		GAGCATGCTAGGACATGTAA		LINC00663	N/A
chr19	42034697	42034717		0.197419	3.39462		0.0823671	1.02581		GAACATGCCTGGGCACATTC		LOC100505495	N/A
chr19	41768053	41768073		0.394838	1.86426		0.109823	0.971817		AAACATGCTCAGGCAGATAC		HNRNPUL1	Membrane protein
chr19	18335490	18335510		0.112811	1.30776		0.0549114	0.917827		GGGCTAGTTCGGGCATCTCC		PDE4C	Signal Transduction
chr19	933567	933587		0.338433	1.33559		0.0823671	0.917827		AGGCATGTCCCAGCGTGTCC		ARID3A	Regulation of Transcription, DNA-templated
chr19	43652513	43652533		0.0282027	1.05734		0.0549114	0.836842		GTGCAGGCTCCTACAAGTCA		PSG5	Female Pregnancy
chr19	40808313	40808333		0.169216	1.00169		0.0274557	0.701868		AGACATGTTCGTGCATGCCT		AKT2	Protein Phosphorylation
chr19	53798519	53798539		0.676865	2.53205		0	0.701868		GGACATGCCTGGGCATGTCT		BIRC8	Negative regulation of apoptosis
chr19	47735824	47735844		0.592257	1.39124		0	0.647878		GGACATGCCTGGGCAGACCC		BBC3	Positive Regulation of Apoptosis
chr19	10396843	10396863		0.0564054	0.667794		0.0274557	0.512903		GGTCATGTCTGGACATGAGT		ICAM4	Cell Adhesion
chr19	2579635	2579655		0.0282027	0.695619		0.0274557	0.458913		GGACATGCAAGGACAAGCTG		GADD45B	Cell Cycle Arrest
chr19	45274191	45274211		0.282027	1.08517		0.0274557	0.458913		TAACAAGCCTGCACATGTAC		CBLC	Cell Surface Receptor Signaling Pathway
chr19	42424356	42424376		0.112811	0.862568		0.0823671	0.431919		TGACATGCCCAGACGTGACA		ARHGEF1	Protein Translation
chr19	1210590	1210610		0.169216	1.05734		0.0274557	0.431919		GGGCATGTTCGGTCATGCCT		STK11	Cell Growth
chr19	28556590	28556610		0.0846082	0.417371		0.0274557	0.404924		AGACATGACCCTGCATGTCT		LINC00662	N/A
chr19	4624958	4624978		0.394838	1.55819		0.0823671	0.404924		GGCCGTGCTCACTGCTGCCC		TNFAIP8L1	Negative Regulation of Apoptotic Process
chr19	16003635	16003655		0.141014	0.806918		0	0.377929		AGGCATGTCAAGGCATGCTG		CYP4F2	Metabolism
chr19	51399937	51399957		0.0282027	0.473021		0	0.350934		GGGCATGACTAAACATGCAG		KLKP1	N/A
chr19	18496995	18497015		0.112811	0.58432		0.0274557	0.350934		AGCCATGCCCGGGCAAGAAC		GDF15	Cell Growth
chr19	2089300	2089320		0.0846082	0.723444		0.109823	0.323939		GTACAAGTCTGGGCTTGAAC		MOB3A	Protein Phosphorylation
chr19	15757598	15757618		0.0282027	0.806918		0	0.323939		AGGCATGTCAAGGCATGCTG		CYP4F3	Metabolism
chr19	14123526	14123546		0.225622	0.946042		0.0274557	0.323939		AGACATGTCTATTCATGTCC		RFX1	Regulation of Transcription, DNA-templated
chr19	46135855	46135875		0.141014	1.02952		0.0274557	0.296944		GGACATGCCAAAACCCGCCT		MIR330	Posttranscriptional Gene Silencing
chr19	59108311	59108331		0	0.779093		0	0.269949		GTGCATGCCATTCCTTATTT		MGC2752	N/A
chr19	4232300	4232320		0.423041	1.33559		0.137279	0.269949		GGGCATGTTGGTACTTGCCT		EBI3	Cytokine-mediated Signaling Pathway
chr19	49458469	49458489		0.789676	2.50423		0	0.269949		GGGCAGGCCCGGGCTTGTCG		BAX	Positive Regulation of Apoptotic Process
chr19	18204349	18204369		0.0564054	0.58432		0	0.242954		CAGCATGTTCCCACATGCCC		MAST3	Inner Dynein Arm Assembly
chr19	9733421	9733441		0.0564054	0.612145		0.0274557	0.215959		ATGCTTGCCTGGACCAGTAC		LOC284385	N/A
chr19	46636831	46636851		0.141014	1.27994		0.0549114	0.161969		TGGCATGCCTGAACAGGCCC		IGFL3	N/A
chr19	9732712	9732732		0.225622	0.973867		0.0274557	0.134975		TGGCATGCCTGAACTGGTCC		LOC284385	N/A
chr19	40932043	40932063		0.423041	1.44689		0.137279	0.134975		GCGCATGCCCGGGCAGCTGC		SERTAD1	Negative Regulation of Cell Growth
chr19	13764891	13764911		0.112811	0.445196		0	0.10798		GGACATGCCCAGACTAGCCC		CCDC130	RNA Splicing
chr19	28209297	28209317		0.112811	0.58432		0.0274557	0.10798		GGACAAGCCCAGGCATGCAA		LINC00662	N/A
chr19	6577604	6577624		0.0846082	0.612145		0.0274557	0.10798		GGGCAAGCCCAGACAAGCCC		CD70	Immune Response
chr19	4973002	4973022		0.0282027	0.306072		0.0274557	0.0809847		AAGCAAGCCTGGGCAAGGAC		KDM4B	Multicellular Organism Development
chr19	13051359	13051379		0.112811	0.361722		0.0274557	0.0809847		GGACAAGCCCGAGCATATCC		CALR	Protein Folding
chr19	34094452	34094472		0.0564054	0.473021		0.109823	0.0809847		GGGCATGCCTGGGCCTATAC		CHST8	Metabolism
chr19	50554901	50554921		0	0.528671		0.0274557	0.0809847		AGGCATGCCGGAGCAAGCTA		FLJ26850	N/A
chr19	28973230	28973250		0.31023	1.47471		0.109823	0.0809847		GGGCATGCCCAGGCAAGCCA		LOC148145	N/A
chr19	18013716	18013736		0.141014	0.667794		0	0.0539898		GACCTGGTCCCACCATCTGT		CCDC124	Cell Division
chr19	16096845	16096865		0.112811	0.333897		0.109823	0		AGGCATGTGCCAACATGCCT		LINC00661	N/A
chr2	144860148	144860168		0.197419	1.86426		0.0823671	2.29457		TGACATGTCATGACATGTGC		GTDC1	N/A
chr2	70824221	70824241		4.65345	4.75803		0.274557	2.18659		AGACATGCCTGGGCATGTTC		TGFA	Cell Growth
chr2	169309460	169309480		0.0564054	1.61384		0.0823671	1.37674		TGACATGTCAGAGCCTGGCC		CERS6	Metabolism
chr2	37881408	37881428		0.789676	2.699		0.219646	1.37674		GAACATGTCCCCGCATGTTC		CDC42EP3	Cytoskeletal Regulatory Protein Binding
chr2	151150470	151150490		0.169216	1.05734		0.0823671	1.32275		AAACAAGTCCGTACATGTTC		RND3	Signal Transduction
chr2	102320675	102320695		1.86138	3.00507		0.137279	0.971817		AGGCATGTTCAGGCTTGTTC		MAP4K4	Protein Phosphorylation
chr2	158970465	158970485		0.169216	0.723444		0.137279	0.917827		GCACAAGTCCAGACACGTTC		UPP2	Metabolism
chr2	153557897	153557917		0.817879	2.75465		0.19219	0.836842		AGACATGTCTAGGCATGTCA		PRPF40A	mRNA cis Splicing, via Spliceosome
chr2	86790669	86790689		0.112811	0.556495		0.0274557	0.809847		GAACATGTGCGATGACGTCA		CHMP3	Vacuolar Transport
chr2	212429327	212429347		0.31023	1.47471		0.0274557	0.809847		AGACATGTTCAGACATGCCA		MIR548F2	N/A
chr2	29118223	29118243		0.253824	0.612145		0.0274557	0.755857		GGACTAGTCTGTACTTGCTT		WDR43	rRNA Processing
chr2	178035066	178035086		2.51004	2.61553		0.109823	0.755857		AAACATGCCCAGGCATGCTT		HNRNPA3	mRNA Splicing, via Spliceosome
chr2	161209170	161209190		0.0846082	0.333897		0.219646	0.674873		GGACATGTGCAGACTTGAAT		MIR4785	Posttranscriptional Gene Silencing
chr2	72108191	72108211		0.112811	0.556495		0.0274557	0.674873		TGGCAAGTCCCAACAAGTCC		CYP26B1	Metabolism
chr2	38254161	38254181		0.112811	0.862568		0.0274557	0.674873		GAACAAGTCTCAACAAGTTT		CYP1B1	Metabolism
chr2	133300938	133300958		0.564054	1.36341		0.0274557	0.674873		GGGCATGTTTAGGCAAGTCC		GPR39	Signal Transduction
chr2	65059533	65059553		0.112811	0.556495		0.0274557	0.647878		GAACATGTAGTTACATGTTA		LOC400958	N/A
chr2	173989362	173989382		0.0564054	0.751269		0.0549114	0.593888		GAACAAGTTCTGGCATGTCA		ZAK	Protein Phosphorylation
chr2	27929186	27929206		0.0282027	0.333897		0.0823671	0.566893		GAACAAGTCCCAACACATGT		SUPT7L	Maintenance of Protein Location in Nucleus
chr2	153916335	153916355		0.141014	0.445196		0.0549114	0.566893		CAACAAGCCCGTCATTGCTT		ARL6IP6	N/A
chr2	239176157	239176177		0.0282027	0.556495		0	0.539898		AGACATGCACTGACATGACT		PER2	Rhythmic Process
chr2	169440445	169440465		0.197419	0.751269		0.137279	0.539898		TGACATGTACTGACATGTAC		MIR4774	Posttranscriptional Gene Silencing
chr2	62187187	62187207		0.0282027	1.33559		0.0823671	0.512903		GGGCTTGTCTAGTTTTGTCC		COMMD1	Copper Ion Homeostasis
chr2	144156432	144156452		0.112811	0.667794		0.0549114	0.485908		AAACAAGCCTGAACATGTGT		ARHGAP15	Signal Transduction
chr2	46076805	46076825		0.141014	0.751269		0.109823	0.485908		TGACATGTCCATGCATGTCT		PRKCE	Protein Phosphorylation
chr2	61505093	61505113		0.366635	1.55819		0.0274557	0.485908		GGACTTGCCCGGACTTGCCT		AHSA2	Positive Regulation of ATPase Activity
chr2	171078353	171078373		1.21272	2.699		0.0274557	0.485908		GGGCATGCCCCAACATGCCT		MYO3B	Visual Perception
chr2	64957913	64957933		0.0846082	0.528671		0.0549114	0.458913		GTGCATGTCCACACATGCCA		SERTAD2	Negative Regulation of Cell Growth
chr2	193409577	193409597		0.197419	0.890392		0.0549114	0.458913		AAACTTGTCCAGGCATGGCT		PCGEM1	Negative Regulation of Apoptotic Process
chr2	65765489	65765509		0.169216	0.723444		0.0274557	0.404924		TAACATGTCCTTGCATGTCT		SPRED2	Multicellular Organism Development
chr2	70797409	70797429		0.169216	0.834743		0.0274557	0.404924		AAACATGTTCTCACATGCAT		TGFA	Cell Growth
chr2	233260777	233260797		0.169216	0.528671		0.0823671	0.377929		AGACATGTCCCGTCATGCCC		ECEL1P2	N/A
chr2	113450320	113450340		0.141014	0.723444		0.109823	0.377929		CAGCATGCCTGAACTTGACC		SLC20A1	Transmembrane Transport
chr2	43023315	43023335		0.112811	1.14082		0	0.377929		GGGCAAGTCTCTGCATGTCT		HAAO	Metabolism
chr2	106020869	106020889		0.676865	1.78078		0.0549114	0.377929		AGGCAAGTCCCTGCATGCCT		FHL2	Metabolism
chr2	85242008	85242028		0.141014	0.667794		0	0.350934		TTGCATGTTAAAACTTGCAA		KCMF1	Protein Ubiquitination
chr2	147454929	147454949		0.62046	2.19816		0.0274557	0.350934		GGGCATGTCTGGGCAAGTCA		PABPC1P2	N/A
chr2	137133346	137133366		0.479446	2.50423		0	0.350934		GGGCATGCCTGGACAAGTTG		CXCR4	Chemotaxis
chr2	52795811	52795831		0	0.389547		0.0549114	0.323939		TGACATGTTTCGACATGTTT		CHAC2	Metabolism
chr2	165696578	165696598		0.0282027	0.389547		0.0549114	0.323939		AAACATGCTGTGACTTGCTT		COBLL1	Signal Transduction
chr2	126208907	126208927		0.112811	0.556495		0.0823671	0.323939		AGGCATGTTTCAACATGTTC		GYPC	Leukocyte Migration
chr2	119976062	119976082		0.169216	0.695619		0.0274557	0.323939		GGGCATGCCAGAACATATCC		STEAP3	Iron Ion Homeostasis
chr2	19428698	19428718		0.0564054	1.02952		0.0274557	0.323939		GGACAAGCTTGTGCTTGCCT		MIR4757	Posttranscriptional Gene Silencing
chr2	225386833	225386853		0.394838	1.39124		0.0823671	0.323939		AGGCAAGTTCTAACATGTTC		CUL3	Positive Regulation of Mitotic Metaphase/Anaphase Transition
chr2	55305515	55305535		0.423041	1.39124		0	0.323939		GGGCATGTTGGCACATGTCT		RTN4	Nervous System Development
chr2	74004379	74004399		0	0.333897		0.0274557	0.296944		AAACATGATCCAACAGGCCT		DUSP11	Protein Dephosphorylation
chr2	191476823	191476843		0.141014	0.779093		0	0.296944		AGGCATGTCATAGCTTGTCT		NAB1	Myelination
chr2	65296062	65296082		0.253824	0.973867		0.0274557	0.296944		GGGCATGCCCTGACTTGCTG		CEP68	Centrosome Cycle
chr2	220674475	220674495		0.169216	0.306072		0.0549114	0.269949		AAACATGTTTGGACTTGTTT		MIR4268	Posttranscriptional Gene Silencing
chr2	132426671	132426691		0.535852	1.53036		0.0549114	0.269949		AGACATGCCTGAGCAAGCCT		C2orf27A	N/A
chr2	164810076	164810096		0.451243	1.69731		0.0274557	0.269949		AGACATGTCTGGGCAAGTCA		FIGN	Regulation of Double-strand Break Repair via Homologous Recombination
chr2	236551152	236551172		0.0282027	0.862568		0	0.242954		AGACAAGTCCAGGCATGACT		AGAP1	Signal Transduction
chr2	216002678	216002698		0.0564054	0.473021		0	0.215959		GGGCATGTTAAGACTCGCTC		ABCA12	Lipid Transport
chr2	137789550	137789570		0.0846082	0.528671		0.0823671	0.215959		AGGCATGCTCCAACATGCCC		THSD7B	Actin Cytoskeleton Reorganization
chr2	178339268	178339288		0.225622	0.556495		0	0.215959		GGGCATGCCCAGACAAGGCC		TTC30B	Cell Projection Organization
chr2	44144320	44144340		0.112811	0.695619		0.109823	0.215959		AGGCATGCACCAACATGCCC		ABCG8	Cholesterol Homeostasis
chr2	73121338	73121358		0.141014	0.751269		0.0549114	0.215959		GGGCATGTGCAGGCATGTAT		SPR	Proteolysis
chr2	238848687	238848707		0.62046	1.47471		0.0274557	0.215959		GGGCATGTCTGGGCAAGTCA		UBE2F	Protein Neddylation
chr2	190918361	190918381		0.0564054	0.306072		0.0274557	0.188964		AGACAAGTCATGACTTGCCT		MSTN	Signal Transduction
chr2	105320203	105320223		0.141014	0.333897		0.0274557	0.188964		GAACATGTCCGGACAGATCC		LOC284998	N/A
chr2	204891924	204891944		0.225622	0.361722		0.0549114	0.188964		GGACATGTATAGACGTGTTT		ICOS	Cell-cell Adhesion
chr2	56170788	56170808		0.0564054	0.500846		0	0.188964		GAACATGTCTGAGCTAGTCC		EFEMP1	Signal Transduction
chr2	155002802	155002822		0.225622	1.05734		0.0549114	0.188964		GAACATGCCTAGACATGTGT		GALNT13	Protein Glycosylation
chr2	118873538	118873558		0.112811	1.08517		0	0.188964		GGGCATGTTGAAGCGTGTCT		INSIG2	Metabolism
chr2	114087835	114087855		0	0.333897		0.137279	0.161969		GGGCATGTCCCTGCACTTCT		PAX8	Multicellular Organism Development
chr2	68971789	68971809		0	0.333897		0.0823671	0.161969		GGGCAAGTTTTTACATGTTC		ARHGAP25	Signal Transduction
chr2	241373501	241373521		0.0564054	0.333897		0.0549114	0.161969		CTTCTTGCCTGGGCCTGGCG		GPC1	Signal Transduction
chr2	231658813	231658833		0.0846082	0.445196		0.0823671	0.161969		GGGCAGGCATGTTCCTGGCA		ITM2C	Negative Regulation of Neuron Projection Development
chr2	242838011	242838031		0	0.723444		0.0274557	0.161969		CCGCGTGCCTCTGCGTGTGC		CXXC11	Protein Targeting to Membrane
chr2	172287707	172287727		0.253824	0.946042		0.0549114	0.161969		GGGCATGTTTAGGCAAGCCC		DCAF17	Protein Ubiquitination
chr2	1492943	1492963		0.0564054	1.25211		0	0.161969		GCACACGCCTGCACATACCC		TPO	Metabolism
chr2	88838000	88838020		0.394838	1.89208		0	0.161969		AGGCATGCCTAGGCATGCCT		TEX37	N/A
chr2	37856824	37856844		0.0564054	0.528671		0.0549114	0.134975		CAACATGTCTGCACTTGCCT		CDC42EP3	Regulation of Cell Shape
chr2	51484031	51484051		0.141014	0.528671		0.0823671	0.134975		AGACATGTCCATTCATGTCC		NRXN1	Cell Adhesion
chr2	140622597	140622617		0.0282027	0.667794		0.0549114	0.134975		GGGCATGTCTGGCCAAGTCA		YY1P2	N/A
chr2	46235689	46235709		0.0846082	0.417371		0.0274557	0.10798		GGACATGCCAGGGCATGTGA		EPAS1	Regulation of Transcription, DNA-templated
chr2	56606369	56606389		0.141014	0.556495		0.0274557	0.10798		GAACATGTCCAGGCAAGAAC		CCDC85A	N/A
chr2	109061854	109061874		0.338433	1.91991		0	0.10798		GGGCATGCCCAGGCAAGACC		GCC2	Protein Targeting to Lysosome
chr2	12648909	12648929		0	0.306072		0.0549114	0.0809847		AAACATGTCTGAGCGTGTCC		TRIB2	Protein Phosphorylation
chr2	172143888	172143908		0.0282027	0.306072		0	0.0809847		GTACATGCCCTGGCAAAACT		TLK1	Protein Phosphorylation
chr2	89267601	89267621		0.0564054	0.306072		0.0274557	0.0809847		GGCCATGTCTTAACATGTCA		MIR4436A	Posttranscriptional Gene Silencing
chr2	212766423	212766443		0.0282027	0.333897		0	0.0809847		TGACAAGTCCTAACATGCCA		MIR548F2	Posttranscriptional Gene Silencing
chr2	54352025	54352045		0	0.361722		0.0274557	0.0809847		AGGCATGTACTGTCATGCCC		ACYP2	Metabolism
chr2	149653381	149653401		0.0282027	0.389547		0.0549114	0.0809847		GTGCATGTCCTCACATGCCT		KIF5C	Microtubule-based Movement
chr2	104254453	104254473		0.0282027	0.417371		0.0274557	0.0809847		AGACATGTTTCTACATGTCT		LOC100287010	N/A
chr2	64962859	64962879		0.112811	0.473021		0	0.0809847		GGGCATGCCTGAACAAAGAC		SERTAD2	Negative Regulation of Cell Growth
chr2	69875667	69875687		0	0.473021		0.0274557	0.0809847		CAGCATGCCTGGGCAAGAAC		AAK1	Protein Phosphorylation
chr2	74415556	74415576		0.0282027	0.473021		0.0823671	0.0809847		GGGCATGCCCCAACCCGCCT		MOB1A	Hippo Signaling
chr2	108981262	108981282		0.0282027	0.473021		0	0.0809847		TGGCATGCCTGAACCGGTCC		SULT1C4	Metabolism
chr2	220151384	220151404		0.0564054	0.500846		0.0274557	0.0809847		AGGCATGCCGCTGCTTGTAT		DNAJB2	Chaperone-mediated Protein Folding
chr2	133802364	133802384		0	0.528671		0.0274557	0.0809847		AGGCATGTTGGCACATGCCT		LYPD1	Behavioral Fear Response
chr2	46399621	46399641		0.0846082	0.667794		0	0.0809847		AGGCACGCCCAGGCCCGCCC		EPAS1	Regulation of Transcription, DNA-templated
chr2	205313402	205313422		0.141014	0.779093		0	0.0809847		GGGCATGTTGGCACATGCCT		PARD3B	Cell Division
chr2	186432957	186432976		0.282027	0.806918		0.0274557	0.0809847		CGACCTGCTCCCACAAGGGT		FSIP2	Sperm Axoneme Assembly
chr2	112987111	112987131		0.0846082	0.445196		0	0.0539898		GAACATGCCCTAGCTAGCCC		ZC3H8	Response to Antibiotic
chr2	17997106	17997127		0.112811	0.667794		0	0.0539898		AGACATGCCCGAACATGCCT	(G)	MSGN1	Somitogenesis
chr2	178178307	178178327		0.169216	0.751269		0.0274557	0.0539898		AGGCATGCACCAACATGCCT		NFE2L2	Cellular Response to Oxidative Stress
chr2	220549474	220549494		0.225622	1.00169		0.0823671	0.0539898		AGGCATGTCTCTGCATGCCT		SLC4A3	Transmembrane Transport
chr2	28395385	28395405		0.31023	1.19646		0.0549114	0.0539898		AGACATGCCTGGGCAGAGTC		LOC100505716	N/A
chr2	135348526	135348546		0.141014	1.27994		0	0.0539898		AGGCATGTCTGGGCAAGTCA		TMEM163	Ion Transport
chr2	175375621	175375641		0	0.306072		0	0.0269949		AGGCATGTCCAAACTTGCCT		GPR155	Cognition
chr2	88491265	88491285		0.0564054	0.333897		0	0.0269949		AGGCAAGTCTGAGCTTGTTC		THNSL2	N/A
chr2	119831591	119831611		0.169216	0.389547		0.0274557	0.0269949		AAACATGTCCAAGCATGCCT		C1QL2	N/A
chr2	19854607	19854627		0.112811	0.500846		0	0.0269949		GGGCATGCCTGGGCTTGTGG		FLJ12334	N/A
chr2	171178173	171178194		0.253824	0.556495		0.0549114	0.0269949		AGGCATGTCCAGACATGCCT	(C)	MYO3B	Visual Perception
chr2	206535200	206535220		0.112811	0.556495		0	0.0269949		GGGCATGCCTGGGCCCATCC		NRP2	Angiogenesis
chr2	49068469	49068489		0.282027	0.751269		0.0549114	0.0269949		GGGCATGCCTAGACATGTCA		LHCGR	Signal Transduction
chr2	81153509	81153529		0.225622	0.834743		0.0274557	0.0269949		GTGCATGTGGGCTTCTGTCT		LRRTM1	Negative Regulation of Receptor Internalization
chr2	123277567	123277587		0.0846082	0.58432		0.0274557	0		AGACATGGCCACAGTTGCAC		TSN	RNA Metabolic Process
chr20	30287234	30287254		0.451243	2.22598		0.219646	2.07861		AGGCATGTTCGGACTTAGCC		BCL2L1	Negative Regulation of Apoptosis
chr20	36023455	36023475		0.0564054	1.55819		0.0274557	1.10679		CCACATGTCCATACACGCAC		SRC	Protein Phosphorylation
chr20	17950348	17950368		0	0.723444		0.0549114	0.971817		CGACATGTTTGGACAGAGCC		MGME1	DNA Repair
chr20	30287471	30287491		0.338433	0.779093		0.0549114	0.971817		GAGCCAGCCCAATCTAGGTC		BCL2L1	Negative Regulation of Apoptosis
chr20	61460546	61460566		0.141014	0.806918		0.0823671	0.863837		GGACATGTGTGAACATGTTG		COL9A3	Cell Development
chr20	34039249	34039269		0.0846082	1.00169		0.0549114	0.566893		GATCATGTTCAGACCTGTCT		CEP250	N/A
chr20	30266573	30266593		0.0846082	1.02952		0.0274557	0.539898		GGACTTGTCTGGACTAGTTG		COX4I2	Metabolism
chr20	43967984	43968004		0.0282027	0.946042		0	0.512903		ACACATGCCTGGGCAAAGGT		SDC4	Wound Healing
chr20	25676741	25676761		0.0564054	0.389547		0.0274557	0.404924		GGGCACGTCTAGACGTGTTT		ZNF337	Regulation of Transcription, DNA-templated
chr20	5100820	5100840		0.451243	1.39124		0.0549114	0.377929		GAACAAGTCCGGGCATATGT		PCNA	DNA Replication
chr20	43307067	43307087		0.0282027	0.389547		0.0274557	0.350934		AGACAAGTCCAGACCTGTCT		LOC79015	Sensory Perception of Smell
chr20	6082170	6082190		0.0846082	0.834743		0.0549114	0.350934		AAACATGTCTAAACAAGTCT		FERMT1	Cell Adhesion
chr20	4752487	4752507		0.0282027	0.389547		0.0549114	0.296944		AAGCATGTCCAGACCTGTCC		PRNT	N/A
chr20	57639517	57639537		0.0564054	0.361722		0.0274557	0.269949		TAACATGCCTAGACTTGACC		SLMO2	Phospholipid Transport
chr20	33896119	33896139		0.394838	1.58601		0.0549114	0.269949		GGACAAGCTCAGGCACATCA		FAM83C	Signal Transduction
chr20	10100161	10100181		0.564054	1.58601		0	0.242954		AGGCATGTCTAGGCATGTTT		ANKEF1	N/A
chr20	32928698	32928718		0.253824	1.86426		0.137279	0.242954		AGGCATGTACCAACACGCCT		ITCH	Protein Ubiquitination
chr20	6635614	6635634		0.0564054	0.556495		0	0.215959		GGACATGCCAGGACACGCCA		BMP2	Signal Transduction
chr20	50594852	50594872		0.141014	1.11299		0.109823	0.188964		GGGCATGTCTAGGCAAGTCA		SALL4	Tissue Development
chr20	46097393	46097413		0.0564054	0.445196		0.164734	0.161969		AAACATGCTTGAACTTGCCC		NCOA3	Regulation of Transcription, DNA-templated
chr20	32145453	32145473		0.253824	1.86426		0.0549114	0.161969		GGGCATGCCCCAACACGCCT		CBFA2T2	Regulation of Transcription, DNA-templated
chr20	23135832	23135852		0.0846082	0.556495		0.0549114	0.134975		AGGCATGTTTAGACAGGTTA		LINC00656	N/A
chr20	46006030	46006050		0.0564054	0.723444		0.0549114	0.134975		AGACATGCCAGAAATTGCCA		ZMYND8	Protein Phosphorylation
chr20	21477257	21477277		0	0.445196		0.0823671	0.10798		CAACAAGTCCAGGCAAAGCA		NKX2-2	Regulation of Transcription, DNA-templated
chr20	3874246	3874266		0.0846082	0.779093		0.0274557	0.10798		AGGCATGTTGTAGCATGCCA		PANK2	Coenzyme A Biosynthetic Process
chr20	46622006	46622026		0.535852	1.58601		0	0.10798		AGACATGCTTACGTCTGCAC		SULF2	Cell Development
chr20	18833152	18833172		0.0282027	0.361722		0	0.0809847		ATACATGTCCAGGCTAGCCC		C20orf78	N/A
chr20	50587875	50587895		0	0.473021		0.0549114	0.0809847		GGGCATGTTGGCACACGCCT		SALL4	Cell Development
chr20	10714023	10714043		0.366635	0.751269		0.0549114	0.0809847		GAACATGCCCGGGCTAGCCT		JAG1	Cell Communication
chr20	61887536	61887556		0.0564054	0.473021		0	0.0539898		ACGCATGTCCAGGCAGCTTC		NKAIN4	Ion Transport
chr20	35463871	35463891		0.0282027	0.63997		0	0.0539898		GGGCAAGTCAGGGCATGGAC		SOGA1	Regulation of Autophagy
chr20	10646044	10646064		0.0564054	0.361722		0.0274557	0.0269949		TGGCTTGCCCGGTTTTGCTT		JAG1	Blood Vessel Remodeling
chr21	34739678	34739698		1.63576	3.92329		0.137279	1.78166		GAACATGTCTGGGCATGTCA		IFNGR2	Anti-viral Response
chr21	35348581	35348600		0.0282027	0.333897		0.0274557	0.620883		AGACAAGACTTGGCTTTCCC		LINC00649	N/A
chr21	45146831	45146851		0.0846082	1.08517		0	0.566893		ATGCATGCCCAGACATGTGC		PDXK	Pyridoxal 5'-phosphate Salvage
chr21	18980200	18980220		0.423041	1.47471		0.0823671	0.350934		AAACATGCCCTGGCATGCTC		BTG3	Cell Cycle Arrest
chr21	36047686	36047706		0.197419	0.389547		0.0549114	0.323939		GAACAAGTCCCAACATGCTC		CLIC6	Ion Transport
chr21	27762653	27762673		0.0282027	0.306072		0.109823	0.269949		GGACAAGTAGAATTAAGTCT		CYYR1	N/A
chr21	36317626	36317646		0.112811	0.834743		0.0823671	0.215959		AAACATGCTCAGGCTTGCCC		RUNX1	Regulation of Transcription, DNA-templated
chr21	45912573	45912593		0.0846082	0.417371		0.0823671	0.188964		AGGCATGCCAGGGCAAATAC		C21orf90	N/A
chr21	30776419	30776439		0.451243	1.61384		0.0274557	0.188964		AGGCATGCCCAGACATGCTG		BACH1	Regulation of Transcription, DNA-templated
chr21	46186362	46186382		0.0282027	0.751269		0.0549114	0.161969		GGGCAAGTCCTCACACGTCC		UBE2G2	Cellular Protein Catabolic Process
chr21	27813600	27813620		0.394838	1.16864		0	0.134975		AGGCATGTCTGGGCAAGCCA		CYYR1	N/A
chr21	47052843	47052863		0.705068	1.50254		0.0549114	0.134975		AGACATGTCCTGGCATGCCC		SLC19A1	Folic Acid Transport
chr21	19039790	19039810		0.282027	0.528671		0.0274557	0.0539898		AGGCATGCCCAGGCAAGATC		BTG3	Cell Cycle Arrest
chr21	21964925	21964945		0.112811	0.361722		0.0274557	0.0269949		GGGCATGTCTGGGCAAGTCA		LINC00320	N/A
chr21	46018008	46018028		0.0846082	0.556495		0.0549114	0.0269949		CGGCATGCCTGGGCATGTAG		KRTAP10-7	Keratinization
chr22	30641865	30641885		0.676865	2.30946		0.247101	1.97063		CGACATGTCCTGGTTTGCCC		LIF	Immune Response
chr22	24168468	24168488		0.535852	1.91991		0.0549114	0.566893		AGGCATGTACCAACATGCCC		DERL3	Endoplasmic Reticulum Unfolded Protein Response
chr22	29865028	29865048		0.0564054	0.500846		0	0.323939		CAACATGCCTGGTCTAGTCT		NEFH	Neurofilament Bundle Assembly
chr22	41072768	41072788		0.141014	0.306072		0.0274557	0.242954		AAACATGTCTGATCATGTCT		MCHR1	Signal Transduction
chr22	25457814	25457834		0.0846082	0.445196		0	0.215959		GCGCATGCCCAGGCAAGACC		KIAA1671	N/A
chr22	31573619	31573639		0.0564054	0.445196		0.0549114	0.215959		TGGCATGCCTGAGCCTGTCT		RNF185	Autophagy
chr22	50744417	50744437		0.0846082	0.500846		0	0.161969		GGGCAAGTCCGGGCAGCTCT		PLXNB2	Positive Regulation of Axonogenesis
chr22	50154113	50154133		0.197419	1.27994		0.0274557	0.161969		GGACATGCCTAAACATGCCT		LOC90834	N/A
chr22	29379353	29379373		0.0564054	0.473021		0.0274557	0.134975		CTGCATGCCCGGACACGCTC		ZNRF3-AS1	N/A
chr22	36926386	36926406		0.112811	1.14082		0.0549114	0.10798		GGGCATGTTGGTACACGCCT		EIF3D	Translational Initiation
chr22	31650134	31650154		0.0846082	0.333897		0	0.0809847		CTGCATGCCTGTACTTGTTT		LIMK2	Protein Phosphorylation
chr22	32503162	32503182		0.0282027	0.333897		0	0.0809847		GGGCATGTTCCTGCCTGCCT		AP1B1P1	N/A
chr22	39493295	39493315		0.0282027	0.500846		0	0.0809847		AGACTTGCCCCTGCTTGTCT		APOBEC3H	Defense Response to Virus
chr22	45008256	45008276		0.0846082	0.500846		0	0.0809847		GGACATGCCTGAGCATGTCT		LINC00229	N/A
chr22	37759799	37759819		0.112811	0.528671		0	0.0809847		TGACATGTCCCCACATGCCT		ELFN2	Negative Regulation of Phosphatase Activity
chr22	45469223	45469243		0.0282027	0.306072		0	0.0539898		GGGCATGTATGGGCTCGCCC		PHF21B	Ion binding
chr22	50915384	50915404		0.0564054	0.556495		0.0274557	0.0539898		GGGCAAGTCTGGGCTAGTGC		SBF1	Spermatogenesis
chr22	28115670	28115690		0.141014	0.361722		0	0.0269949		GGACATGCCTGGGCTAGCGT		MN1	Regulation of Transcription, DNA-templated
chr22	38294979	38294999		0.141014	0.723444		0.0549114	0.0269949		GCAGTTGCTTCACCGTGTTC		MICALL1	Endocytic Recycling
chr22	28712127	28712147		0.112811	0.361722		0.0274557	0		TGACTTGCCCAAACACACCT		TTC28	N/A
chr22	18917228	18917248		0.0282027	0.779093		0	0		AGGCTTGCCTCAGCATGTCG		PRODH	Metabolism
chr3	152878578	152878598		0.564054	2.08686		0.0274557	1.75467		GAACAAGTCGGGGCATCTCC		RAP2B	Signal Transduction
chr3	58860230	58860250		0.592257	1.69731		0.0823671	1.16078		AGACATGTCAGAACATGCAG		C3orf67	N/A
chr3	148909959	148909979		0.366635	1.41906		0.0823671	1.13379		GTACCTGTACCACATTGTTT		CP	Oxidoreductase Activity
chr3	153031745	153031765		0.0564054	0.918217		0.0823671	1.0798		AAACATGCTCAGACATGCAC		RAP2B	Signal Transduction
chr3	168943126	168943146		0.479446	1.41906		0.137279	0.998812		GGACATGTCTGGACTTGACC		MECOM	Negative Regulation of Apoptosis
chr3	190043952	190043972		0.197419	0.556495		0.0823671	0.971817		GTGCATGTCTGAACTTGTTT		CLDN1	Cell Migration
chr3	53304088	53304108		0.197419	1.11299		0.0274557	0.944822		AGACATGACCCTGCTTGTCC		TKT	Metabolism
chr3	140142537	140142557		0.366635	2.08686		0.0549114	0.836842		TGACATGTCTGGGCATGTAG		TRIM42	Ion binding
chr3	153332585	153332605		1.29733	2.9216		0.0274557	0.836842		TGACATGCCCTGACATGCCT		C3orf79	N/A
chr3	190875587	190875607		0.0846082	1.02952		0.0549114	0.809847		AGACATGTTAAGACAAGTTA		OSTN	Hormone-mediated Signaling Pathway
chr3	132345941	132345961		0.535852	1.41906		0.0549114	0.809847		GGGCATGTCCAGACAAGACC		CCRL1	Chemokine-mediated Signaling Pathway
chr3	15825058	15825078		0.0282027	0.528671		0.0274557	0.782852		GAACATGTGTGTACAAGTCC		ANKRD28	COPII vesicle coating
chr3	178787975	178787995		1.63576	2.44858		0.0823671	0.782852		AGGCATGTCTGGACTTGTTT		ZMAT3	Cell Cycle Arrest
chr3	36974540	36974560		0.366635	1.53036		0.0274557	0.755857		TGGCATGTCTGGACATGTAA		TRANK1	N/A
chr3	170710785	170710805		0.197419	1.16864		0.0274557	0.728863		GGACATGTCTGTTCATGTCC		SLC2A2	Metabolism
chr3	172403335	172403355		0	0.333897		0.0549114	0.674873		AGACACGTTCAGACAAGAAT		NCEH1	Metabolism
chr3	122113204	122113224		0.0564054	0.667794		0	0.647878		AGACATGCCCCAACATGCAC		FAM162A	Positive Regulation of Apoptosis
chr3	41513082	41513102		0.141014	0.946042		0.0549114	0.647878		GGACAAGTCTTGACATGTCT		CTNNB1	Cell Adhesion
chr3	151033860	151033880		0.112811	0.779093		0.0274557	0.620883		TGACATGTTTTAACATGACT		GPR87	Signal Transduction
chr3	185793906	185793926		0.141014	0.946042		0.0823671	0.620883		TGACATGTTCAGACATGTGC		ETV5	Regulation of Transcription, DNA-templated
chr3	20120005	20120025		0.141014	1.91991		0.0274557	0.593888		GGGCATGTTGCTGCATGTCT		KAT2B	Cell Cycle Arrest
chr3	179687493	179687513		0.197419	0.528671		0	0.566893		AAACATGTTTTGACATGAAT		PEX5L	Protein Import into Peroxisome Matrix, Docking
chr3	146300085	146300105		0.705068	1.97556		0.109823	0.512903		AGACATGTCTGGGCAAGTCA		PLSCR5	Plasma Membrane Phospholipid Scrambling
chr3	127814226	127814246		0.0282027	0.500846		0.0274557	0.485908		GGACTTGCTTAGCCTTGGCT		RUVBL1	Regulation of Transcription, DNA-templated
chr3	194908514	194908534		0.31023	2.3651		0.0274557	0.485908		GGACATGCCTGGACATGATT		XXYLT1	O-glycan Processing
chr3	185435755	185435776		0.253824	1.36341		0.0823671	0.458913		GGGCATGTCCAGACATGATC	(C)	C3orf65	N/A
chr3	159547504	159547524		0.225622	1.44689		0.0549114	0.458913		GGGCATGCACAGGCATGAAT		SCHIP1	N/A
chr3	5036800	5036820		0.141014	0.445196		0	0.404924		GCTCAAGTCCCAGCCAGCCC		BHLHE40	Regulation of Transcription, DNA-templated
chr3	173846827	173846847		0.0282027	0.473021		0.0549114	0.377929		AAACATGTCCAAACATGTAT		NAALADL2	Response to Bacterium
chr3	195311193	195311213		0.169216	0.63997		0.0549114	0.350934		AAACATGTTGCAACACGTCC		APOD	Aging
chr3	138942753	138942773		0.169216	0.667794		0.0549114	0.350934		GGGCATGCCCGTGCGTGTCT		PISRT1	N/A
chr3	124111037	124111057		0.197419	1.25211		0	0.350934		GGGCATGTTGGCACATGCCT		KALRN	Protein Phosphorylation
chr3	105091480	105091500		0.0564054	0.361722		0.0274557	0.323939		GAACATGTCTATACTTGTCT		ALCAM	Cell Adhesion
chr3	135393606	135393626		0.0846082	0.556495		0.109823	0.323939		AGACATGTTCAGACATGCAA		PPP2R3A	Ion binding
chr3	149501734	149501754		0.0564054	0.612145		0	0.296944		AAACATGTTTATACATGTTT		ANKUB1	N/A
chr3	186194206	186194226		0.169216	0.862568		0	0.296944		ATGCATGCCCAGACATGTTA		LOC253573	N/A
chr3	121450353	121450373		0.0282027	0.973867		0	0.296944		GCACATGCCCAAACATGAAT		GOLGB1	ER to Golgi vesicle-mediated Transport
chr3	70903612	70903632		0.0282027	0.361722		0.0274557	0.269949		AGACATGTTCAGTCATGCCC		FOXP1	Regulation of Transcription, DNA-templated
chr3	100183131	100183151		0.197419	0.58432		0.0274557	0.269949		AGGCATGCCCCAACATGCCT		TMEM45A	N/A
chr3	42865033	42865053		0.0846082	0.667794		0.0549114	0.269949		GGACATGTCAGGGCAAGCCA		CCBP2	Inflammatory Response
chr3	142982804	142982824		0.0564054	0.779093		0.0549114	0.269949		GGGCATGTCTGAGCAAGTCT		SLC9A9-AS1	N/A
chr3	48474103	48474123		0.141014	1.02952		0	0.269949		AGGCAAGTCCATTCATGTCT		PLXNB1	Signal Transduction
chr3	142968060	142968080		0.0846082	0.417371		0.0549114	0.242954		AGACAAGTCCAGACACATCT		SLC9A9-AS1	N/A
chr3	14530342	14530362		0.0282027	0.58432		0.0549114	0.242954		AGACATGTTCTGGCGTGTTC		GRIP2	Signal Transduction
chr3	14367475	14367495		0.0846082	0.445196		0.0274557	0.215959		AGGCATGTTGGTTCATGCCT		SLC6A6	Transmembrane Transport
chr3	139434700	139434720		0.0564054	0.528671		0.0549114	0.215959		CAACTTGCCCATCCATGTCA		NMNAT3	Biosynthetic Process
chr3	122215496	122215516		0.366635	1.02952		0.0549114	0.215959		ATACATGCCCAGACATATCC		KPNA1	Protein Transport
chr3	13567711	13567731		0.141014	0.556495		0	0.188964		GAACAAGCCCAGACTTGGGA		FBLN2	Extracellular Matrix Organization
chr3	119512997	119513017		0.0564054	0.63997		0.0549114	0.188964		AGGCATGCACCAACATGCCT		NR1I2	Regulation of Transcription, DNA-templated
chr3	57049323	57049343		0.197419	0.667794		0.0823671	0.188964		CAACATGTCTCTACTTGTTT		SPATA12	N/A
chr3	145075736	145075756		0	0.890392		0.0823671	0.188964		AGGCATGTCTGAACTTGCTA		PLOD2	Metabolism
chr3	110683692	110683712		0.0564054	0.333897		0.0549114	0.161969		TGGCATGCCTGAACCAGTCC		PVRL3-AS1	N/A
chr3	56818079	56818099		0.112811	0.417371		0	0.161969		GGTCATGCCCAGACATGATG		ARHGEF3	Signal Transduction
chr3	153003	153023		0.282027	0.473021		0	0.161969		AGACATGTCTGAGCATGTCT		CHL1	Cell Adhesion
chr3	14220069	14220089		0.225622	0.695619		0	0.161969		TTGCTTGTCTGGGCAAATTC		XPC	DNA Repair
chr3	123442569	123442589		0.0564054	0.445196		0.0274557	0.134975		GATCATGCTCAAGTTGGGTT		MYLK	Protein Phosphorylation
chr3	186901166	186901186		0.112811	1.00169		0	0.134975		GGGCATGCCCACACAAGCCC		RTP1	Protein Insertion Into Membrane
chr3	75676254	75676274		0	0.306072		0	0.10798		AGGCATGCTGGAGCAAGCTA		MIR1324	Posttranscriptional Gene Silencing
chr3	183530975	183530995		0.0564054	0.333897		0	0.10798		AGGCAAGCCTAGGCACACCC		MAP6D1	Microtubule Cytoskeleton Organization
chr3	111228388	111228408		0.0282027	0.361722		0.0549114	0.10798		GGGCATGCCAGCACAAGCCC		CD96	Cell-Matrix Adhesion
chr3	82149744	82149764		0.112811	0.389547		0	0.10798		GAGCATGAAAAACCCTGTCC		GBE1	Metabolism
chr3	48443871	48443891		0	0.389547		0.0823671	0.10798		CTGCAAGCCTGGGCACGTGC		PLXNB1	Signal Transduction
chr3	83983804	83983824		0.282027	0.751269		0	0.10798		GGGCATGTCTGGGCAAGTCA		LOC440970	N/A
chr3	119357963	119357983		0.0564054	0.473021		0.0274557	0.0809847		GCACATGTCAGGGCATGAAT		POPDC2	Heart Development
chr3	101293253	101293273		0.169216	0.612145		0.0274557	0.0809847		GGGCGTGCCCGAGGCAGGTC		PCNP	Protein Ubiquitination
chr3	134060316	134060336		0.282027	0.723444		0.0274557	0.0809847		TGACTTGCTTTGACCACCAG		AMOTL2	Angiogenesis
chr3	27133277	27133297		0.0564054	0.333897		0	0.0539898		ATGCATGCCCAGGCAAATCT		NEK10	Protein Phosphorylation
chr3	159539057	159539077		0.0846082	0.333897		0	0.0539898		AGACTTGTCCAGACTTGCTG		SCHIP1	N/A
chr3	33509455	33509475		0.394838	1.78078		0	0.0539898		GGGCATGCCCAGGCAAGACC		UBP1	Ubiquitin-dependent Protein Catabolic Process
chr3	32448721	32448741		0.169216	0.556495		0.0549114	0.0269949		GGGCATGCCTGGGCAAGAAA		CMTM7	B-1a B Cell Differentiation
chr3	102411755	102411775		0.169216	0.58432		0.0274557	0.0269949		GACCCTGTGCAGGCTCCCAA		ZPLD1	N/A
chr3	8733139	8733159		0.141014	0.58432		0	0.0269949		AGGCATGCCCCAGCATGCCC		SSUH2	Odontogenesis
chr3	116337193	116337213		0.141014	0.306072		0	0		AGGCATGTCTGGGCAAATCA		LSAMP-AS3	N/A
chr3	13343328	13343348		0.112811	0.723444		0.0549114	0		GGGCAAGCCCAGGCAGAGCC		NUP210	Regulation of Glycolytic Process
chr4	41146993	41147013		3.86377	4.20154		0.274557	1.97063		AGGCATGTCCCAACATGCCC		APBB2	Cell Cycle Arrest
chr4	77703243	77703263		1.49474	2.8103		0.0823671	1.88964		GGGCATGTCACTACATGTTG		SOWAHB	N/A
chr4	75811892	75811912		0.62046	1.75296		0.0549114	1.34975		AAACATGTCCAGACATGTTG		PARM1	Positive Regulation of Telomerase Activity
chr4	84092339	84092359		2.0306	3.92329		0.0274557	1.34975		AGACATGTCCAGGCATGCCC		PLAC8	Positive Regulation of Cell Proliferation
chr4	123719547	123719567		1.97419	3.00507		0.0549114	1.26876		GGGCATGTCAGGACTTGCAG		FGF2	Cell Proliferation and Differentiation
chr4	97664765	97664785		0.0282027	0.890392		0.0823671	1.10679		GAACATGTCCGAACAAGCTC		PDHA2	Metabolism
chr4	33748845	33748865		1.26912	2.94942		0.109823	1.10679		GGGCATGTCTGGGCATGAAC		ARAP2	Signal Transduction
chr4	128704663	128704683		0.507649	1.47471		0.0823671	0.971817		AAACATGTTTCCACATGTTC		HSPA4L	Membrane protein
chr4	39168888	39168908		0.0282027	1.25211		0.0549114	0.944822		CAACATGTCTGAACAAGATC		WDR19	Intraciliary Retrograde Transport
chr4	157692761	157692781		0.62046	2.17033		0.247101	0.944822		GGGCAAGTCTGAACATGACC		PDGFC	Cell Proliferation
chr4	77309778	77309798		0.338433	0.946042		0.0549114	0.917827		GTGCATGTCTGGACATGCTG		CCDC158	N/A
chr4	15013434	15013454		0	0.417371		0.0823671	0.836842		GGACATGCACGTACATGCTT		CPEB2	Regulation of Translation
chr4	38571828	38571848		0.141014	1.22429		0.109823	0.836842		GGACATGTACTGACATGTTA		KLF3	Negative Regulation of Transcription by RNA Polymerase II
chr4	87240744	87240764		0.0282027	0.751269		0	0.809847		AGTCATGTCTGAGCTTGTTT		MAPK10	Intracellular Signal Transduction
chr4	6266602	6266622		0.338433	2.30946		0.0549114	0.728863		GAACATGTTTGGGCATGTCG		WFS1	Calcium Ion Homeostasis
chr4	113193532	113193552		0.169216	0.862568		0.0549114	0.674873		GGGCATGACCAGACATGCGC		TIFA	I-kappaB kinase/NF-kappaB Signaling
chr4	7704049	7704069		0.338433	1.97556		0.0549114	0.674873		GGGCATGTTGAGACATGCGC		AFAP1-AS1	Regulation of Cytoskeleton Organization
chr4	15002935	15002955		0.451243	1.86426		0.0549114	0.620883		AGACTTGTTGAGACTTGCAA		LOC441009	N/A
chr4	153273771	153273791		0.112811	1.25211		0.0549114	0.566893		GGACATGCTCAGGCACGTCA		FBXW7	Regulation of Circadian Rhythm, Positive Regulation of Proteasomal Protein Catabolic Process
chr4	76917141	76917161		0.253824	0.612145		0	0.539898		GGGCATGTCAAATCATGTAA		SDAD1	Actin Cytoskeleton Organization
chr4	15683093	15683113		0.479446	1.14082		0.0549114	0.539898		GGGCTAGTCCGGACAGAGTC		FAM200B	N/A
chr4	104430734	104430754		0.0564054	0.946042		0.0549114	0.512903		GCACATGCCCATACATGTTC		TACR3	G protein-coupled Receptor Signaling Pathway
chr4	21770695	21770715		0.141014	0.306072		0.0823671	0.458913		GAACTTGTCTGTACATGTCA		KCNIP4	Ion binding
chr4	26408449	26408469		0.479446	2.25381		0.0274557	0.458913		AGGCATGTCTGGGCAGGCCC		CCKAR	G Protein-coupled Receptor Signaling Pathway
chr4	165458128	165458148		0.112811	0.612145		0	0.431919		AGTCATGCCTGGACTTGTTG		41334	N/A
chr4	78254256	78254276		0.394838	1.61384		0	0.431919		AGACATGTCTGAACATGCCT		CCNG2	Cell Cycle Arrest
chr4	108300799	108300819		0.366635	1.78078		0.0274557	0.431919		TGGCATGTCCAGGCATGTAA		PAPSS1	Metabolism
chr4	3438817	3438837		0.733271	2.9216		0.0549114	0.431919		GGGCAGGCCCTGGCATGTAG		HGFAC	Proteolysis
chr4	78263769	78263789		0.141014	1.53036		0	0.404924		GGACATGTCTGGGCAAGTTC		CXCL13	Immune Response
chr4	114482486	114482506		0.987095	2.17033		0	0.377929		GGACATGCCTGGGCATGCCT		CAMK2D	Protein Phosphorylation
chr4	78265359	78265379		0.112811	0.58432		0.0274557	0.350934		AGACTTGCCCAGACATATCC		CXCL13	Chemotaxis
chr4	99884774	99884794		0.0564054	0.667794		0.0823671	0.350934		AGACATGCCTGTTCATGTCG		METAP1	Proteolysis
chr4	3193942	3193962		0.282027	1.58601		0.0274557	0.350934		AGGCATGTACCAACATGCCT		MSANTD1	Regulation of Transcription, DNA-templated
chr4	123698298	123698318		0.112811	0.890392		0.0274557	0.323939		CAACATGTCTGGGCGTGTTT		BBS12	Negative Regulation of Fat Cell Differentiation
chr4	25855434	25855454		0.112811	1.05734		0.0549114	0.323939		GGGCATGTTGGCACATGCCT		SEL1L3	N/A
chr4	2939114	2939134		0.0846082	0.500846		0.0549114	0.296944		CTACAAGCCAGGGCAAACAC		NOP14-AS1	N/A
chr4	38604923	38604943		0.733271	2.53205		0.109823	0.296944		GGGCATGTCCCAACATGCCT		KLF3	Multicellular Organism Development
chr4	119318640	119318660		0.0846082	0.445196		0.0274557	0.269949		AGACATGTCTGGGCATATCT		PRSS12	Endocytosis
chr4	75281504	75281524		0.0282027	0.333897		0.0274557	0.242954		AAACATGTCTCTGCATGTAT		AREG	Positive Regulation of Cell Proliferation
chr4	125834839	125834859		0.225622	0.751269		0	0.242954		AGACATGCCCAAACATGCCC		ANKRD50	Glutamine Metabolic Process
chr4	83808651	83808671		0.31023	0.779093		0	0.242954		GGTCTAGGGCAGACACCCTC		SEC31A	Vesicle-mediated Transport
chr4	176936571	176936591		0.507649	1.83643		0.0274557	0.242954		AGGCATGCCCCAACATGCCC		GPM6A	Neuron Migration
chr4	166750294	166750314		0.141014	0.445196		0.0274557	0.215959		AAGCATGCTCTGACATGTTC		TLL1	Proteolysis
chr4	69932765	69932785		0.0282027	0.473021		0.0274557	0.188964		GAACAAGTTCTGGCATGCAT		UGT2B7	Cellular Blucuronidation
chr4	163259540	163259560		0.0564054	0.63997		0.0549114	0.188964		TGGCATGTCTGGGCATGTAG		FSTL5	Cell Differentiation
chr4	72804700	72804720		0.0282027	0.806918		0	0.188964		GCACTTGATGACTCACTCCC		NPFFR2	Signal Transduction
chr4	4649959	4649979		0.564054	1.39124		0	0.188964		AGGCATGCCCCAACATGCCT		LOC100507266	N/A
chr4	89376661	89376681		0.31023	1.39124		0.109823	0.188964		GGGCATGCCCAGACAAGACC		HERC5	Protein Ubiquitination
chr4	31236284	31236304		0.479446	1.47471		0.0549114	0.188964		GGGCATGCCCACAGAGGACT		PCDH7	Cell Adhesion
chr4	5775125	5775145		0.423041	1.53036		0.0274557	0.188964		GAACATGCCCAGGCTAGTCC		EVC	Positive Regulation of Smoothened Signaling Pathway
chr4	186988379	186988399		0.169216	0.63997		0.0274557	0.161969		AGGCATGCACCAACATGCCC		TLR3	Immune Response
chr4	129607454	129607474		0.169216	0.890392		0	0.161969		GAACTTGCACAGGGGAGCTT		PHF17	Positive Regulation of Apoptosis
chr4	42326034	42326054		0.0846082	1.00169		0.0549114	0.161969		GAACATGCCCTGGCTTGCCC		SHISA3	Multicellular Organism Development
chr4	16508	16528		0.0282027	0.306072		0.0549114	0.134975		AGGCATGCTGGAGCAAGCTA		ZNF595	Regulation of Transcription, DNA-templated
chr4	86866140	86866160		0.112811	0.806918		0	0.134975		AGGCATGTGCCAACATGCCT		ARHGAP24	Signal Transduction
chr4	92918404	92918424		0.112811	0.306072		0.0549114	0.10798		GGGCAAGCCTAGACTTGTGC		GRID2	Ion Transport
chr4	146975993	146976013		0.0282027	0.333897		0	0.10798		GGGCATGCTGAGACTTGTTT		LOC100505545	N/A
chr4	71567171	71567191		0.0846082	0.361722		0	0.10798		AAACAAGCCTAAACATGTTG		RUFY3	Actin Filament Organization
chr4	99115095	99115115		0	0.417371		0	0.10798		GAACATGCCCAGGCATTTCC		STPG2	N/A
chr4	8065591	8065611		0.141014	0.695619		0.0274557	0.10798		AGGCATGCCTGGACTTGCTA		ABLIM2	Cytoskeleton Organization
chr4	153180322	153180342		0.197419	0.723444		0.0274557	0.10798		GGACATGCCCGGACTTCACT		FBXW7	Regulation of Circadian Rhythm, Positive Regulation of Proteasomal Protein Catabolic Process
chr4	173903616	173903636		0	0.528671		0.0549114	0.0809847		TAACATGTCAGGGCCTGTTT		GALNT7	Protein O-linked Glycosylation
chr4	5914504	5914524		0.0564054	0.58432		0.0823671	0.0809847		GGGCATGCTCAGGCTTGCCT		MIR378D1	Posttranscriptional Gene Silencing
chr4	24865308	24865328		0.141014	0.779093		0	0.0809847		AGGCATGTCTGGACAGGCCC		CCDC149	N/A
chr4	75279326	75279346		0	0.946042		0.0549114	0.0809847		GGGCAAGGCAAGGCAAGGCA		AREG	Positive Regulation of Cell Proliferation
chr4	187841845	187841865		0.874284	1.25211		0.0274557	0.0809847		GGACATGCCCGGGCAAAGGC		FAT1	Cell Adhesion
chr4	153181098	153181118		0	0.306072		0.0274557	0.0539898		AGGCATGTTCATTCATGCAG		FBXW7	Regulation of Circadian Rhythm, Positive Regulation of Proteasomal Protein Catabolic Process
chr4	132731874	132731894		0.0846082	0.333897		0.0274557	0.0539898		GGGCATGTTTAGGCAAGCCC		PCDH10	Cell Adhesion
chr4	24870801	24870821		0.0564054	0.417371		0.0823671	0.0539898		TGGCATGCCTGATCATGCCC		CCDC149	N/A
chr4	109388513	109388533		0.0846082	0.500846		0.0274557	0.0539898		AAACAAGTCTAGGCTAGTTT		RPL34-AS1	N/A
chr4	90602526	90602546		0.394838	0.973867		0	0.0539898		GGGCATGCCCACAGCAGACC		LOC644248	N/A
chr4	35521870	35521890		0.423041	1.61384		0.0274557	0.0539898		GGGCATGCCCAGGCAAGCCT		ARAP2	Signal Transduction
chr4	90043941	90043961		0.0564054	0.333897		0	0.0269949		GGACATGTCCGGACTCGAGT		TIGD2	N/A
chr4	128182830	128182850		0.0564054	0.528671		0	0.0269949		AGGCATGCCCAAACCTGTTC		INTU	Vesicle-mediated Transport
chr4	168818473	168818493		0.0846082	0.528671		0.0274557	0.0269949		GGGCATGCCCAGGCAAGACC		ANXA10	Calcium Ion Binding
chr4	187660020	187660040		0.112811	0.695619		0.0823671	0.0269949		GGGCATGTTGGCGCATGCCT		FAT1	Cell Adhesion
chr4	157408370	157408390		0.0564054	0.389547		0.0274557	0		GGGCATGTTTAGGCAAGCCC		PDGFC	Positive Regulation of Cell Proliferation
chr4	134311527	134311547		0.0282027	0.389547		0	0		GGGCATGTTACAGCTTGCCC		PCDH10	Cell Adhesion
chr4	116346116	116346136		0.0282027	0.473021		0.0274557	0		GGGCATGTTTAGGCAAGCCC		NDST4	Heparin Biosynthetic Process
chr4	28353556	28353575		0.0846082	0.834743		0.0549114	0		TGGCAAGACCCCCCAACCCT		MIR4275	Posttranscriptional Gene Silencing
chr4	116891144	116891164		0.282027	0.946042		0.0549114	0		GGGCATGCCCAGGCAAGACC		MIR1973	Posttranscriptional Gene Silencing
chr5	110830479	110830499		2.22801	3.22767		0.164734	2.07861		GGGCATGTTCTGACATGTCT		STARD4-AS1	N/A
chr5	148205730	148205750		0.366635	1.08517		0.109823	1.37674		AGACATGCTCAGACTTATAC		ADRB2	Adrenergic Receptor Signaling Pathway
chr5	128719318	128719338		0.0846082	1.30776		0.137279	1.24177		GAACATGTACAGACTTGTCA		MIR4460	Posttranscriptional Gene Silencing
chr5	52786697	52786717		0.253824	1.14082		0	1.02581		GGACATGTCTGGGCAGGTCC		FST	Negative Regulation of Cell Differentiation
chr5	72532539	72532559		0.394838	1.50254		0.0823671	1.02581		AGACATGTCTGCACATGTTC		TMEM174	Transmembrane Protein
chr5	66390798	66390818		0.0282027	0.834743		0.0274557	0.944822		TGGCTTGTTACAGCAAAGCC		CD180	Immune Response
chr5	57758100	57758120		1.21272	3.22767		0.0274557	0.917827		AAACATGCCTGGACTTGCCC		PLK2	Cell Cycle Arrest
chr5	132372637	132372657		0.0564054	1.41906		0	0.836842		GAGCATGTTTGCACATGCCT		ZCCHC10	Ion Binding
chr5	152191723	152191743		0.62046	3.08855		0.0274557	0.782852		AGACATGTCCGAACATGCCT		NMUR2	Ion Transport
chr5	154964307	154964327		0.141014	0.612145		0.109823	0.755857		GGACATGTTCACACATGTTC		KIF4B	Mitotic Cytokinesis
chr5	139937094	139937114		0.253824	0.723444		0.0823671	0.755857		GGACGTGTCTCAACTGGCCC		SRA1	Cell Proliferation
chr5	118659555	118659575		0.253824	0.779093		0.0274557	0.728863		AGACAAGTCTCAACAAGTCT		TNFAIP8	Negative Regulation of Apoptosis
chr5	14810601	14810621		0.112811	1.00169		0.0549114	0.728863		GAGCATGTTTGTACATGCCT		MIR4637	Posttranscriptional Gene Silencing
chr5	41122770	41122790		1.0717	1.94773		0.164734	0.728863		GGACATGTCCAGGCATGCAC		MROH2B	Spermatogenesis
chr5	6676290	6676310		0.31023	1.02952		0.219646	0.701868		GGACATGTCTAAGCATGCAC		PAPD7	Positive Regulation of 3'-UTR-mediated mRNA Stabilization
chr5	77175922	77175942		0.0282027	0.333897		0.0274557	0.647878		TAACAAGTTCGTACTTGCAG		TBCA	Tubulin Complex Assembly
chr5	10528697	10528717		0.225622	1.08517		0.0549114	0.647878		GGGCAAGTCCAAACCTGCCT		ANKRD33B	N/A
chr5	36442608	36442628		1.0153	2.67118		0.0274557	0.620883		GGGCATGTCTGGGCAAGTCA		RANBP3L	Intracellular Transport
chr5	172087021	172087041		0.0564054	0.473021		0.164734	0.593888		GTACATGCACTGACAAGTCA		NEURL1B	Ubiquitin-dependent Endocytosis
chr5	99517842	99517862		0.169216	0.779093		0.0823671	0.593888		GGGCATGTGTAAACATGTTG		LOC100133050	N/A
chr5	40601501	40601521		0.112811	1.05734		0.0549114	0.593888		CAACATGTCTCAACATGTTT		PTGER4	Signal Transduction
chr5	176430970	176430990		0.197419	1.19646		0.0549114	0.593888		AGACATGTGCCAACAAGCCC		UIMC1	DNA Repair
chr5	38427479	38427499		0.225622	0.58432		0.0549114	0.566893		AAACTTGTCCTGACTTGTCC		EGFLAM	Extracellular Matrix Organization
chr5	77641770	77641790		0.0564054	0.667794		0.0823671	0.539898		AGACAAGTCTAAACATGTCA		SCAMP1	Protein Transport
chr5	110807318	110807338		0.0564054	1.16864		0.0274557	0.539898		TAACATGTCCAAACAGGATC		STARD4-AS1	N/A
chr5	103652537	103652557		0.253824	0.667794		0.0549114	0.512903		AGGCATGTCTGGACAGGCCC		NUDT12	Metabolism
chr5	72251105	72251125		0.338433	1.27994		0	0.512903		AAACAAGTCTTAACATGCCA		FCHO2	Clathrin-dependent Endocytosis
chr5	81151604	81151624		0.169216	0.58432		0	0.485908		TAACATGTTTTTACATGTTT		SSBP2	Regulation of Transcription, DNA-templated
chr5	1808801	1808821		0.0846082	0.667794		0.0549114	0.485908		CAACATGTTCAAACTTGCTT		NDUFS6	Mitochondrion Morphogenesis
chr5	142454341	142454361		0.197419	0.667794		0	0.485908		AGACATGTTTGGACTTGCTA		ARHGAP26-AS1	N/A
chr5	154257730	154257750		0.479446	1.64166		0.0549114	0.485908		AAACATGCCCAAACATGCCT		CNOT8	Regulation of Translation
chr5	179684874	179684894		0.0282027	0.63997		0	0.431919		GGACAAGTCTTCACATGTCC		MAPK9	Rhythmic Process
chr5	86538183	86538203		0.197419	1.16864		0.0549114	0.431919		GAGCATGTCTGAACATGTTG		RASA1	Signal Transduction
chr5	141948709	141948729		0.0564054	0.751269		0	0.404924		TAACATGTCTGTACATGTAC		FGF1	Positive Regulation of Cell Division
chr5	172719596	172719616		0.197419	0.862568		0	0.404924		AGGCATGTCCAGGGCGGTGT		STC2	Signal Transduction
chr5	171535929	171535949		0.564054	1.05734		0.0549114	0.377929		GGGCATGTCGGCACATGCCT		STK10	Regulation of Lymphocyte Migration
chr5	6765917	6765937		0.282027	0.667794		0.0549114	0.350934		TGGCATGTCGGTGCAGGCCC		PAPD7	RNA polyadenylation
chr5	135444193	135444213		0.0282027	0.695619		0.0549114	0.350934		AAACATGCCCATGCATGCAC		SMAD5	Regulation of Transcription, DNA-templated
chr5	61576120	61576140		0.197419	0.890392		0	0.350934		AAACATGCCTTGACTTGTCT		KIF2A	Microtubule-based Movement
chr5	56363549	56363569		0.169216	1.22429		0.0274557	0.350934		GGACATGTTTAGGCAAGCCC		GPBP1	Regulation of Transcription, DNA-templated
chr5	42656193	42656213		0.112811	0.612145		0.0549114	0.323939		AAACATGTTCTAACATGTTA		GHR	Cytokine-mediated Signaling Pathway
chr5	162864758	162864778		0.394838	0.890392		0.0549114	0.323939		GAGCAGGCCCGGGGAGGGTG		CCNG1	Cell Cycle Arrest
chr5	113011003	113011023		0.648663	2.03121		0.109823	0.323939		GGGCATGTCCGGGCAAGTCA		YTHDC2	Cell Differentiation
chr5	1073673	1073693		0.733271	2.19816		0.0549114	0.296944		GGACATGCCAGGGCACGTTT		MIR4635	Posttranscriptional Gene Silencing
chr5	53700528	53700548		0.0564054	0.556495		0.0274557	0.269949		GAACAAGTTCTTACATGTTC		HSPB3	Unfolded Protein Response
chr5	57131229	57131249		1.0717	2.53205		0.0823671	0.269949		GGGCTTGCCCAGGCATGATC		ACTBL2	Cell Motility
chr5	14947134	14947155		0.0282027	0.473021		0	0.242954		GCACCAGTACTAGTTTGGTT	(T)	ANKH	Transmembrane Transport
chr5	58597834	58597854		0.253824	0.528671		0.0274557	0.242954		GAGCATGCCTGGACATATCC		PDE4D	cAMP Catabolic Process
chr5	5705305	5705325		0.0282027	0.500846		0.0549114	0.215959		TGGCTTGTCCTTACATGTTC		KIAA0947	Positive Regulation of Protein Complex Assembly
chr5	10307695	10307715		0.0846082	0.890392		0.0274557	0.215959		ACACAAGCCCACACAAGCCC		CMBL	Metabolism
chr5	40568887	40568907		0.141014	0.445196		0.0274557	0.188964		AGACATGTCCTAGCATGCTC		PTGER4	Signal Transduction
chr5	131429764	131429784		0.0846082	0.862568		0.0549114	0.188964		AGACATGTTTCTGCATGCCC		CSF2	Immune Response
chr5	98785559	98785579		0.0564054	0.946042		0.0274557	0.188964		GGGCAAGCCTCAACATGCCA		LOC100289230	N/A
chr5	152732163	152732183		0.0564054	0.695619		0.0823671	0.161969		GAACATGCCCGAACATATTC		GRIA1	Ion Transport
chr5	70857084	70857104		0.253824	0.695619		0	0.161969		GGGCATGTTGGCACATGCCT		MCCC2	Metabolism
chr5	56790698	56790718		0.169216	1.02952		0.0274557	0.161969		TTGCATGCCTCGACTAGCCC		ACTBL2	Cell Motility
chr5	37848166	37848186		0.705068	2.11468		0.109823	0.161969		GAACATGCCTGGGCTAGCCT		GDNF	Cell Proliferation
chr5	118391110	118391130		0	0.389547		0.0274557	0.134975		AGGCATGCACCAACATGCCC		DMXL1	Vacuolar Acidification
chr5	76007505	76007525		0.141014	0.500846		0.0274557	0.134975		GAACATGTCCAGGCACAGAT		NCRUPAR	Positive Regulation of Gene Expression
chr5	12461181	12461201		0	0.58432		0.0549114	0.134975		AGACATGCTCAGGCCTGTCC		CT49	N/A
chr5	71203158	71203178		0.141014	0.63997		0.0274557	0.134975		GGGCATGCCCAGCCATTCCT		CARTPT	Negative Regulation of Appetite
chr5	4019709	4019729		0.451243	0.834743		0.0274557	0.134975		GGACATGCCCCAACATGCCC		IRX1	Nervous System Development
chr5	73943130	73943150		0.0564054	0.973867		0.0274557	0.134975		AAGCATGTCTGGGCATGAAG		ENC1	Nervous System Development
chr5	108865921	108865941		0.169216	1.25211		0	0.134975		GGGCATGTGCCAACATGCCT		PJA2	Immune Response
chr5	77965110	77965130		0.169216	0.58432		0.0274557	0.10798		GGGCATGTTAGCACATGCCT		LHFPL2	Development of Primary Male Sexual Characteristics
chr5	142580466	142580486		0.112811	0.667794		0.0549114	0.10798		AGGCATGCCCTGGCTGGTCC		NR3C1	Chromatine Organization
chr5	138568150	138568170		0.0282027	0.890392		0.0549114	0.10798		GAGCTTGCACAGAGGCGCTT		SIL1	Protein Transport
chr5	52324015	52324035		0.112811	0.333897		0.0549114	0.0809847		AGGCATGCCCCAACATGTGA		ITGA2	Cell Adhesion
chr5	149260847	149260867		0.0564054	0.333897		0.0549114	0.0809847		ACACATGCCCTAACATGTTC		PDE6A	Signal Transduction
chr5	74165458	74165478		0.0282027	0.333897		0.0823671	0.0809847		GGGCATGTCCAGGCACAGGT		FAM169A	N/A
chr5	98182451	98182471		0.0282027	0.445196		0.0274557	0.0809847		AGGCATGCCCAGACAAGGCC		FLJ35946	N/A
chr5	126013095	126013115		0.0564054	0.667794		0.0549114	0.0809847		AGGCATGCCGGCACATGTCC		C5orf48 (TEX43)	N/A
chr5	173755869	173755889		0.253824	1.72514		0.0274557	0.0809847		GGACCTGCCCAGACATATCC		HMP19	Endosomal Transport
chr5	112503874	112503894		0.0564054	0.333897		0.0549114	0.0539898		GGGCATGCCACAACAAGCCT		MCC	Negative Regulation of Cell Migration
chr5	147901910	147901930		0.0846082	0.500846		0.0549114	0.0539898		AGGCATGTCTAAGCAAAGTC		HTR4	Signal Transduction
chr5	115854321	115854341		0.0564054	0.612145		0.0274557	0.0539898		AGGCATGCCTAGGCGTGTCA		SEMA6A	Cell Differentiation
chr5	114368576	114368596		0.169216	0.695619		0	0.0539898		GAACTTGTACAGGGGGGCTT		TRIM36	Mitotic Cytokinesis
chr5	98175536	98175556		0.197419	0.779093		0.0549114	0.0539898		GGGCATGCCCAGACAGGTTC		FLJ35946	N/A
chr5	149144773	149144793		0.141014	1.00169		0.137279	0.0539898		TTACATGCCCAGGCATATTC		PPARGC1B	Regulation of Nucleic Acid-templated Transcription
chr5	27472281	27472301		0.282027	0.58432		0	0.0269949		GGGCATGCCCACAGTGGACT		LOC643401	N/A
chr5	172064175	172064195		0.0564054	0.612145		0.0823671	0.0269949		GGGCATGCCCTGGCAGGCCC		NEURL1B	Ubiquitin-dependent Endocytosis
chr5	163547011	163547031		0.31023	0.695619		0	0.0269949		AGTCTGGCTCCAGTTTGCTG		MAT2B	Metabolism
chr6	36644225	36644245		2.82027	4.64674		0.329469	3.21239		GAACATGTCCCAACATGTTG		CDKN1A	Cell Cycle Arrest
chr6	111805342	111805362		1.29733	3.31115		0.302013	2.42954		TGACAAGTCCTTACATGTAC		TRAF3IP2-AS1	N/A
chr6	151178482	151178502		3.80737	4.36849		0.274557	1.99762		GGACATGCCCAGGCATGTCC		MTHFD1L	Metabolism
chr6	64283617	64283637		1.43834	2.89378		0.164734	1.91664		GAACAAGTCTAGTCTTGTCC		PTP4A1	Protein Dephosphorylation
chr6	111428448	111428468		0.423041	2.78248		0.0549114	1.80866		AGACATGTTGTAACAAGTTC		SLC16A10	Transmembrane Transport
chr6	149657911	149657931		0.676865	2.33728		0.164734	1.64669		GAACATGTTCAGACAGGCCT		TAB2	Anti-viral Response
chr6	109330220	109330240		0.705068	1.94773		0.109823	1.21477		GGACAAGTCTCCACAAGTCA		SESN1	Positive Regulation of Autophagy
chr6	26705328	26705348		0.761473	2.9216		0.0549114	1.21477		GGACATGTCTAGACCTGCCC		ZNF322	N/A
chr6	81246123	81246143		0.705068	2.94942		0.109823	1.21477		GGACTTGCCTGGGCCTGTCC		BCKDHB	Metabolism
chr6	152543119	152543139		0.592257	2.78248		0.0274557	1.10679		GGACATGTCTGGGCAAGTCA		ESR1	Regulation of Transcription
chr6	147365550	147365570		0.338433	2.17033		0.0274557	1.0798		GGACATGTTCAGGCATGCTG		STXBP5	Exocytosis
chr6	20867118	20867138		0.592257	2.33728		0.0274557	1.0798		GGACATGTTTCTACAAACCC		CDKAL1	tRNA Modification
chr6	152635306	152635326		0.225622	1.47471		0.109823	0.998812		GGACAAGTTCAGACTTGTAT		SYNE1	Cytoskeleton Organization
chr6	4384235	4384255		0.169216	1.47471		0.0274557	0.944822		TGACATGTCCTGACAAGTCT		ECI2	Fatty-acyl-CoA Binding/Metabolism
chr6	10719058	10719078		0.564054	2.53205		0.137279	0.944822		AGACTTGCTTGGGCCTGTCC		TMEM14C	Cell Differentiation
chr6	85546130	85546150		0.564054	1.39124		0.0823671	0.917827		AGACATGTCTGGTCATGTAT		TBX18	Regulation of Transcription, DNA-templated
chr6	31296592	31296612		1.57935	2.3651		0.137279	0.890832		AGACATGCCCAAACATGTCC		HLA-B	Immune Response
chr6	57465970	57465990		0.366635	1.22429		0.0823671	0.836842		AGACTTGTCTGTACATGTCT		PRIM2	DNA Replication
chr6	82469756	82469776		0.169216	1.47471		0.109823	0.836842		AGACATGTCCAGACTTGTAG		FAM46A	N/A
chr6	118895324	118895344		0.958892	2.44858		0.109823	0.809847		AGACATGTCCAGACATGCCT		PLN	Ion Transport
chr6	36650419	36650439		0.253824	1.36341		0	0.782852		GGACAAGTCCCAACTTGCAG		CDKN1A	Cell Cycle Arrest
chr6	163808540	163808560		0.112811	0.862568		0.0274557	0.755857		GGACATGTTTGTACATGCCA		CAHM	N/A
chr6	102847029	102847049		0.112811	1.02952		0.0549114	0.728863		TGACATGTCCAAACAAGTCC		GRIK2	Ion Transport
chr6	5906426	5906446		0.141014	1.33559		0.0549114	0.728863		AGGCCCGTCTGTGATGGCCC		NRN1	Nervous System Development
chr6	31455433	31455453		0.902487	3.28332		0.109823	0.728863		GAACTTGCACAGGGGGGCTT		MICB	Signal Transduction
chr6	112308709	112308729		0.338433	0.862568		0.0274557	0.701868		AGGCATGTCAGGGCCTGTCC		WISP3	Signal Transduction
chr6	101328795	101328815		0.141014	0.973867		0.0274557	0.701868		GGGCAAGTCCCGACCTGTCA		ASCC3	DNA Repair
chr6	75982048	75982068		0.705068	2.9216		0.0549114	0.647878		AGGCATGCCTGGACAAGCCC		TMEM30A	Phospholipid Transport
chr6	80163412	80163432		0.0564054	0.751269		0.0274557	0.593888		ATGCATGCCTGAACATGCAC		LCA5	Intraciliary Transport
chr6	2507426	2507446		0.451243	0.834743		0.0823671	0.593888		GGGCATGCACAGACATGTAT		C6orf195	N/A
chr6	106546457	106546477		0.169216	0.806918		0.0549114	0.566893		AAACATGTCCAGACTTGCAC		PRDM1	Cell Development
chr6	118970407	118970427		0.535852	1.61384		0	0.512903		AGGCATGTCCTGACTTGTCA		CEP85L	N/A
chr6	33222590	33222610		0.423041	2.11468		0.0274557	0.512903		GGACATGTTGGCACATGCCT		HCG25	N/A
chr6	41814447	41814467		0.169216	1.27994		0.0274557	0.485908		TGGCATGTCCTTTCATGTCC		USP49	Protein Deubiquitination
chr6	110203545	110203565		0.479446	2.14251		0.0274557	0.458913		AGACTTGCCTGGGCCTGTCC		GPR6	Signal Transduction
chr6	82732770	82732790		0.0846082	0.445196		0.0823671	0.431919		GAACAAGTCATTTCATGTCT		IBTK	Protein Phosphorylation
chr6	38362243	38362263		0.253824	1.30776		0	0.404924		TGGCATGCCCTGACTTGTCT		BTBD9	Circadian Behavior
chr6	102846806	102846826		0.0282027	0.500846		0.109823	0.377929		GAACTTGCTCTCAGCTGTTT		GRIK2	Ion Transport
chr6	166761550	166761570		0.0564054	0.500846		0.0549114	0.377929		TAACATGTCTGAACAGGTTC		LOC100289495	N/A
chr6	48078933	48078953		0.676865	2.14251		0.0274557	0.377929		AGGCTTGCCCAGACTTGCCC		PTCHD4	N/A
chr6	72077626	72077646		0.902487	2.19816		0.0274557	0.377929		GGGCATGCCCAGACAAGCCC		MIR30C2	Posttranscriptional Gene Silencing
chr6	31305109	31305129		0.507649	1.02952		0.0274557	0.350934		GGACATGCCCAGACATGTCC		HLA-B	Immune Response
chr6	30712550	30712570		0.169216	0.723444		0.0823671	0.323939		GCACATGTCGAGGCATGTGG		IER3	Negative Regulation of Apoptosis
chr6	94854746	94854766		0.282027	1.30776		0	0.323939		AGGCATGCCTCAACATGTAT		TSG1	Signal Transduction
chr6	26687208	26687228		0.31023	1.86426		0	0.296944		GGGCATGTCTAGGCAGGTCC		ZNF322	Regulation of Transcription, DNA-templated
chr6	36576073	36576093		0.648663	1.91991		0.137279	0.296944		GGGCATGTTGGCACATGCCT		SRSF3	Regulation of mRNA Splicing, via Spliceosome
chr6	1890578	1890598		0.0282027	0.306072		0.109823	0.269949		GTGCATGTCCTTTCATGTCG		FOXC1	Regulation of Transcription, DNA-templated
chr6	80254964	80254984		0.0846082	0.361722		0.0274557	0.269949		AAGCATGCCCAAACAGGCCT		LCA5	Protein Transport
chr6	149700310	149700330		0.479446	1.00169		0.0823671	0.269949		GAACATGTCTGGGCAAGTGA		SUMO4	Protein Sumoylation
chr6	57356875	57356895		0.112811	1.27994		0.0823671	0.269949		GGGCATGTTTAGGCAAGCCC		PRIM2	DNA Replication, Synthesis of RNA Primer
chr6	144978906	144978926		0.0564054	0.612145		0.0549114	0.242954		GGACATGTGCAAACACGCCA		UTRN	Positive Regulation of Cell-matrix Adhesion
chr6	44653144	44653164		0.225622	1.05734		0.0549114	0.242954		AGACATGCCTGGACGTGTTT		MIR4642	Posttranscriptional Gene Silencing
chr6	36635034	36635054		0.197419	1.16864		0.0823671	0.242954		AGACAAGCCCGGGCAAGGCC		CDKN1A	Cell Cycle Arrest
chr6	127907642	127907662		0.0846082	0.417371		0	0.215959		GGGCATGCTCAGACAAGGCC		C6orf58	Multicellular Organism Development
chr6	150486417	150486437		0.0564054	0.445196		0.0274557	0.215959		AGGCAAGTTCAGACCTGTCC		PPP1R14C	Negative Regulation of Phosphoprotein Phosphatase Activity
chr6	7323544	7323564		0.197419	0.58432		0.0274557	0.215959		GGGCATGTCTCCACTTGTTT		SSR1	Positive Regulation of Cell Proliferation
chr6	118534206	118534226		0.0564054	0.58432		0	0.215959		AAACTTGCCTCAACTTGTAC		BRD7P3	N/A
chr6	151879321	151879341		0.0282027	0.723444		0.0549114	0.215959		GGACATGAATAGACATGAAT		CCDC170	Microtubule Cytoskeleton Organization
chr6	115392227	115392247		0.479446	1.86426		0	0.215959		AGGCATGTCCGGGCATGTTA		TPI1P3	N/A
chr6	116673943	116673963		0.0282027	0.695619		0	0.188964		GGGCAAGTCTGGGCAAGCTC		DSE	Metabolism
chr6	152086795	152086815		0.197419	0.723444		0.0549114	0.188964		TGACAAGCCCAGGCAACTCC		ESR1	Epithelial Cell Development
chr6	25959075	25959095		0.112811	0.751269		0.0274557	0.188964		AGGCATGTTTAGGCAAGCCC		TRIM38	Immune Response
chr6	24827602	24827622		0.0564054	1.47471		0	0.188964		GCGCAAGCCCAGGCTTACCC		FAM65B	Cell Differentiation
chr6	18090730	18090750		0.141014	1.78078		0.0823671	0.188964		GGGCATGTCTAGGCAAGTCA		NHLRC1	Protein Ubiquitination
chr6	159053957	159053977		0.987095	1.89208		0.0549114	0.188964		GGGCATGCCCCAGCATGCCC		DYNLT1	Intracellular Transport of Viral Protein in Host Cell
chr6	151845346	151845366		0.592257	2.28163		0	0.188964		AGGCATGTCTGGGCAAGCCC		CCDC170	Microtubule Cytoskeleton Organization
chr6	159674118	159674138		0.0282027	0.723444		0	0.161969		GGGCATGTGAGGACATGAAG		FNDC1	N/A
chr6	107551864	107551884		0.0564054	0.751269		0	0.161969		AAACATGCCCTGGCTAGTCT		BEND3	rDNA Heterochromatin Assembly
chr6	170541770	170541790		0.0564054	1.05734		0.0274557	0.161969		TGACATGCCTGAACATGCCG		LOC154449	N/A
chr6	158069722	158069742		0.0564054	1.05734		0	0.161969		AGACATGCCTGGGCAGGTGC		MIR3692	Regulation of Transcription, DNA-templated
chr6	159318468	159318488		0.112811	0.834743		0.0549114	0.134975		AAACATGCCCGGGCACATAC		C6orf99	N/A
chr6	100284533	100284553		0.112811	1.05734		0.0549114	0.134975		CAACATGCCCAGGCTTGTAG		LOC728012	N/A
chr6	40151960	40151980		0.0564054	0.333897		0.0274557	0.10798		AAACATGTCTGGGCAAGTCA		FLJ41649	N/A
chr6	120086307	120086327		0.0282027	0.528671		0.0549114	0.10798		TGGCATGTCTAGGCATGTAA		LOC285762	N/A
chr6	53981006	53981026		0.0846082	0.528671		0.0274557	0.0809847		TGACATGCCCTGGCAAGTCT		MLIP	Negative Regulation of Cardiac Muscle Hypertrophy
chr6	80997506	80997526		0.0564054	0.890392		0	0.0809847		GGGCATGTTTAGACAAGCCC		BCKDHB	Metabolism
chr6	43543974	43543994		0.282027	0.918217		0	0.0809847		GATCCTGCCCGGGCAACCGT		POLH	DNA Repair
chr6	74414044	74414064		0.141014	1.05734		0.0549114	0.0809847		TAGCATGCCCCTGCAAGCCT		CD109	Negative Regulation of Peptidase Activity
chr6	109218787	109218807		0.253824	1.25211		0.0549114	0.0809847		AGGCAAGCCTGGACTTGCTG		ARMC2	Cell Differentiation
chr6	76439546	76439566		0.112811	0.417371		0.0274557	0.0539898		GGGCTTGCCCAGGCTAGTCT		MYO6	Endocytosis
chr6	132324899	132324919		0.0564054	0.473021		0.0274557	0.0539898		AGGCATGTCTAGGCTTGTCA		CTGF	Cell Differentiation
chr6	26348719	26348739		0.169216	0.556495		0.0823671	0.0539898		AGACAAGCCTGGGCAAGACC		BTN3A2	T cell mediated Immunity
chr6	100445206	100445226		0.112811	0.556495		0.0823671	0.0539898		GAACATGTCCTGGCTAGCCT		MCHR2	Signal Transduction
chr6	63709407	63709427		0.141014	0.695619		0.0274557	0.0539898		TGGCATGTCTGGGCATGTAA		LGSN	Cell Differentiation
chr6	96604491	96604511		0.112811	0.417371		0.0549114	0.0269949		GGGCATGTTTAGGCAAGCCT		FUT9	Protein Glycosylation
chr6	44096343	44096363		0.0282027	0.417371		0.0274557	0.0269949		AGGCTTGCCCCGAGCGGCCA		TMEM63B	Ion Transport
chr6	22443317	22443337		0.169216	0.445196		0	0.0269949		GAACATGCCCAGGCTAGCCT		HDGFL1	N/A
chr6	37212752	37212772		0.197419	0.556495		0.0549114	0.0269949		GAACATGTCTAGGCTAGCCT		TMEM217	N/A
chr6	41157756	41157776		0.112811	0.723444		0.0549114	0.0269949		AGGCATGTTTGGGCAAGTCA		TREML2	T Cell Activation
chr7	44286107	44286127		0.0564054	1.41906		0.137279	2.59151		GAACATGCCCACACATGTAC		YKT6	Vesicle-mediated Transport
chr7	121151348	121151368		0.648663	3.2555		0.0823671	1.53871		AGACATGTCCAGACATGCCT		FAM3C	Cell Development
chr7	158611645	158611665		0.141014	0.862568		0.164734	1.18778		GGTCATGTCCAGACAAGGAC		ESYT2	Lipid Transport
chr7	123886653	123886673		0.479446	1.69731		0.219646	1.18778		GGACATGTTCTGGGAAGCTG		TMEM229A	N/A
chr7	151385349	151385369		1.29733	2.11468		0.0549114	1.0798		GAGCATGTCTGAACATGTTC		PRKAG2	Metabolism
chr7	2735203	2735223		0.31023	1.05734		0.19219	0.998812		GGACATGTACCAACACGCCC		AMZ1	Proteolysis
chr7	130839298	130839318		0.0282027	1.11299		0.0549114	0.971817		AGACATGTCTATACATGTAC		MKLN1	Cytoskeleton Organization
chr7	155275365	155275385		0.112811	1.41906		0	0.917827		GAACACGCTCAGCTCTGCTC		EN2	Cell Differentiation
chr7	91677621	91677641		0.0846082	0.918217		0.0823671	0.863837		AAACATGTATGGACTTGTTA		CYP51A1	Metabolsim
chr7	152430838	152430858		0.394838	1.36341		0.19219	0.836842		AGACATGTCTGAACATGACC		ACTR3B	Actin Filament Organization
chr7	2019834	2019854		0.169216	1.05734		0.0274557	0.728863		GGACATGCTCAGGCGTGTCC		MIR4655	Posttranscriptional Gene Silencing
chr7	81252737	81252757		1.0717	2.55988		0.0274557	0.728863		AGACATGCCTAGACATGCTC		HGF	Signal Transduction
chr7	77373489	77373509		1.0435	2.83813		0.0549114	0.728863		GGGCATGTACCAACATGCCC		RSBN1L-AS1	Metabolism
chr7	91235322	91235342		0.0846082	1.14082		0	0.701868		AGACATGTTATAACAAGTTA		MTERF	Regulation of Transcription, DNA-templated
chr7	78417368	78417388		0.141014	1.22429		0.0549114	0.674873		AGACATGCCCTGACAGATCC		MAGI2-AS2	Signal Transduction
chr7	95959676	95959696		0.141014	0.918217		0.0274557	0.647878		AAACAAGTTCAGACATGAAT		SLC25A13	ATP transport
chr7	40757079	40757099		0.733271	3.00507		0.0274557	0.647878		GGGCATGCCCACAGTGGACT		C7orf10	CoA-transferase Activity
chr7	37632180	37632200		0.31023	1.25211		0	0.593888		GGACATGTCCAGACAAGCTG		ELMO1	Cell Migration
chr7	121146047	121146067		0.141014	1.50254		0.0549114	0.593888		TGACATGCCCAGACATATCC		FAM3C	Negative Regulation of Gluconeogenesis
chr7	33327624	33327644		0.253824	2.61553		0.0549114	0.539898		AGGCATGTCTGGACAAGTCA		BBS9	Visual Perception
chr7	80762811	80762831		0.197419	0.973867		0.0823671	0.512903		AAACATGTCAAGACATGTTG		SEMA3C	Cell Migration
chr7	1342589	1342609		0.253824	1.14082		0	0.512903		TAGCTAGGCCACTCCGGCCT		UNCX	Regulation of Transcription, DNA-templated
chr7	52251896	52251916		0.564054	1.33559		0.0823671	0.458913		AAACATGCCCAGGCATTTCC		POM121L12	Intracellular Transport
chr7	80167579	80167599		0.0282027	0.445196		0.0274557	0.431919		GGACATGTTCAGACACATAC		GNAT3	Sensory Perception of Taste
chr7	7367223	7367243		0.112811	0.528671		0.0549114	0.431919		AGACATGTCCAAACAAGTAG		C1GALT1	Protein Glycosylation
chr7	112224534	112224554		0.141014	0.473021		0.0274557	0.404924		GGACATGCTCAAACATGTCA		LSMEM1	N/A
chr7	38913228	38913248		0	0.556495		0.0274557	0.404924		GTACAAGTCCTGACTTGCAG		VPS41	Vesicle-mediated Transport
chr7	72948290	72948310		0.282027	0.779093		0	0.404924		AGGCATGCACCAACATGCCC		BAZ1B	Protein Homooligomerization
chr7	99335522	99335542		0.112811	1.14082		0.0549114	0.404924		AGGCAAGTCCCTACATGTTA		CYP3A7-CYP3AP1	N/A
chr7	144368729	144368749		0.0282027	0.389547		0	0.377929		GTGCAAGTCCTAACTTGTTC		TPK1	Metabolism
chr7	80295059	80295079		0.141014	0.918217		0.0549114	0.377929		TGACATGTCAAGACAAGCCA		CD36	Immune Response
chr7	8365719	8365739		0.0846082	0.361722		0.0274557	0.350934		GAACATGTCGGGGCTTGACC		ICA1	tRNA processing
chr7	99159177	99159197		0.0564054	0.306072		0	0.323939		GGACAAGTCCCCACAAGTCT		ZNF655	Regulation of Transcription, DNA-templated
chr7	83836372	83836392		0.197419	1.08517		0.0274557	0.323939		GGGCATGTTTACACATGTTT		SEMA3A	Negative Regulation of Neuron Projection Development
chr7	83338348	83338368		0.197419	1.25211		0.0549114	0.323939		GGGCATGTTTGAACAAGTCA		SEMA3E	Negative Regulation of Angiogenesis
chr7	86960439	86960459		0.141014	1.58601		0.0274557	0.323939		GGGCTTGTCTGGGCAAGTCA		TP53TG1	N/A
chr7	96797264	96797284		0.564054	1.91991		0.0549114	0.323939		GGGCATGCCCAGGCAAGACC		ACN9	Mitochondrial Respiratory Chain Complex II Assembly
chr7	11122549	11122569		1.24092	3.31115		0	0.323939		TGGCATGCCTGGGCATGTAG		PHF14	Negative Regulation of Cell Proliferation
chr7	115955601	115955621		0.0564054	0.445196		0.0274557	0.296944		CAACATGTCAGTCCCAGCTC		TES	Negative Regulation of Cell Proliferation
chr7	86973981	86974001		0.0846082	0.445196		0.0823671	0.296944		TAACATGTCATGACAGGCCC		TP53TG1	N/A
chr7	5565843	5565863		0.394838	1.58601		0	0.296944		AGGCATGCCCCAGCACGCCC		ACTB	Morphogenesis of a Polarized Epithelium
chr7	148099465	148099485		0.0564054	0.63997		0.0549114	0.269949		TGGCATGTACTGACATGATC		C7orf33	N/A
chr7	140567819	140567839		0.0846082	1.00169		0.0274557	0.269949		GAACATGCCTGGACTAGTTT		BRAF	Protein Phosphorylation
chr7	43617243	43617263		0.423041	1.53036		0.137279	0.269949		GGGCATGCTCAGGCAAGTCC		STK17A	Positive Regulation of Apoptotic Process
chr7	79762879	79762899		0.169216	0.667794		0.0274557	0.242954		GGACATGTCCTTTCCTGTTC		GNAI1	Regulation of Mitotic Spindle Organization
chr7	66809976	66809996		0.394838	1.80861		0.0274557	0.242954		GGGCATGTCTAGGCAAGTCA		STAG3L4	Sister Chromatid Cohesion
chr7	100798568	100798588		0.112811	0.306072		0.0823671	0.215959		GGACATGCCCAGGCTTGGAA		AP1S1	Vesicle-mediated Transport
chr7	12849266	12849286		0.0564054	0.333897		0.0274557	0.215959		AGACATGTCTGTGCATGACT		ARL4A	Brown Fat Cell Differentiation
chr7	79780516	79780536		0.112811	0.918217		0.0274557	0.215959		GAACATGCCTGGGCAGGACT		GNAI1	Regulation of Mitotic Spindle Organization
chr7	117270764	117270784		0.197419	1.33559		0	0.215959		GGGCATGCCCAGACAAGCCT		CFTR	Ion Transport
chr7	151769673	151769693		0.225622	1.47471		0.0274557	0.215959		GGACATGCCTGGGCACATTC		GALNT11	Protein Glycosylation
chr7	34074541	34074561		0.0564054	0.500846		0.0549114	0.188964		TGACATGTCTGGGCAGGTCC		BMPER	Regulation of Endothelial Cell Migration
chr7	10799180	10799200		0.197419	0.806918		0	0.188964		AGGCATGTTTGGGCATGTCA		NDUFA4	Electron Transport Chain
chr7	65206170	65206190		0.423041	1.25211		0.0549114	0.188964		GGGCATGTTGGCACATGCCT		CCT6P1	N/A
chr7	130873278	130873298		0.479446	1.50254		0.0274557	0.188964		GAACAAGTCCAGGCTAGCCG		MKLN1	Actin Cytoskeleton Reorganization
chr7	4320462	4320482		0.112811	0.333897		0.0823671	0.161969		AAACATGCCTCAACATGTTT		SDK1	DNA Integration
chr7	100770224	100770244		0.0282027	0.500846		0.0274557	0.161969		ACACATGCCTCAGCAAGTCC		SERPINE1	Negative Regulation of Apoptotic Process
chr7	125264165	125264185		0.0846082	0.723444		0.0274557	0.161969		GGACACGCCTCAGCCTGAAA		POT1	Telomere Capping
chr7	95005329	95005349		0.225622	0.973867		0.0274557	0.161969		GGGCATGTCAATACATGTTC		PON3	Metabolism
chr7	2209768	2209788		0.197419	1.33559		0.0823671	0.161969		GGACAAGCCCTGGCATGCAG		MAD1L1	Mitotic Spindle Assembly Checkpoint
chr7	110174770	110174790		0.0564054	0.63997		0	0.134975		TGACAAGCCCGGGCTTGTGC		LRRN3	Positive Regulation of Synapse Assembly
chr7	138993359	138993379		0.0564054	0.667794		0.0274557	0.134975		GGGCATGTTTGGACAAGTAG		LUC7L2	mRNA Splice Site Selection
chr7	83242053	83242073		0.112811	0.779093		0.0823671	0.134975		GGACAAGCCCACACTTGCCC		SEMA3E	Negative Regulation of Angiogenesis
chr7	12597231	12597251		0.141014	1.05734		0.0549114	0.134975		TGGCATGTCTGGGCATGTAA		SCIN	Positive Regulation of Apoptosis
chr7	77185518	77185538		0.225622	1.22429		0.0274557	0.134975		AGGCATGTTCACACATGCCT		PTPN12	Protein Dephosphorylation
chr7	152686895	152686915		0.197419	0.333897		0	0.10798		AGACCAGTATTTTCAGGCCT		ACTR3B	Actin Filament Organization
chr7	137873415	137873435		0.169216	0.333897		0	0.10798		AGGCATGTCCGGGCGTGTTA		MIR4468	Posttranscriptional Gene Silencing
chr7	70314677	70314697		0.141014	0.417371		0	0.10798		AGGCAAGGGGGTATTTGGAT		WBSCR17	Protein Glycosylation
chr7	98871670	98871690		0.0846082	0.58432		0.0549114	0.10798		GGGCATGTTGAGGCATCTTC		MYH16	N/A
chr7	25011016	25011036		0.282027	0.806918		0	0.10798		AGGCAAGCCCGGGCACAGCT		OSBPL3	Lipid Transport
chr7	1936245	1936265		0.338433	1.22429		0.0823671	0.10798		TGTCCTGCTTCGCCGTGTTT		MIR4655	Posttranscriptional Gene Silencing
chr7	37528208	37528228		0.253824	1.30776		0.109823	0.10798		AGGCATGCCTGGACAGGCCC		ELMO1	Phagocytosis
chr7	137849655	137849675		0.366635	1.69731		0	0.10798		GGGCATGTCTGGGCAAGTCA		MIR4468	Posttranscriptional Gene Silencing
chr7	70953536	70953556		0.0846082	0.361722		0	0.0809847		GGGCAAGTCCTGGCTTGCCC		MIR3914-1	Posttranscriptional Gene Silencing
chr7	40737965	40737985		0.0846082	0.389547		0.109823	0.0809847		GGGCTTGCCCTGACTTGCAG		C7orf10	N/A
chr7	56859425	56859445		0.197419	0.417371		0.0549114	0.0809847		AGACTTGCCTGGGCCTGTCC		LOC100130849	N/A
chr7	151779640	151779660		0.0282027	0.500846		0.0274557	0.0809847		TGGCATGCTTTTACTAGTCC		GALNT11	Protein O-linked Glycosylation
chr7	93740432	93740452		0.112811	0.528671		0.0274557	0.0809847		GAACAAGCCTGGGCTAGTCT		BET1	Protein Transport
chr7	6371791	6371811		0.0846082	0.306072		0	0.0539898		TAGCATGCCCAGTCATGTTA		FAM220A	Protein Dephosphorylation
chr7	18460609	18460629		0.169216	1.44689		0.0274557	0.0539898		GGGCATGCCTAGACATGCAT		HDAC9	Chromatin Organization
chr7	25068383	25068403		0.169216	0.389547		0.0274557	0.0269949		GAACACGCCTAGGCAAGTGG		OSBPL3	Lipid Transport
chr7	134231042	134231062		0.141014	0.63997		0	0.0269949		TGGCATGCCTGGGCATGTAA		AKR1B15	Metabolism
chr7	33391475	33391495		0.141014	0.779093		0.0274557	0.0269949		GGGCATGTCCAGGCAAGCCA		BBS9	Cilium Assembly
chr7	105668164	105668184		0.0282027	0.306072		0.0274557	0		AGGCATGTCTCAACAGGGTT		CDHR3	Cell Adhesion
chr7	54237188	54237208		0.225622	0.473021		0.0274557	0		AAGCATGTCTGGGTAAGTCA		HPVC1	N/A
chr7	138116419	138116439		0.0564054	0.473021		0.0549114	0		TGACTTGCCTAGACGTGTCT		TRIM24	Negative Regulation of Cell Proliferation
chr8	128808016	128808036		1.18451	3.0329		0.439291	2.78048		GAACAAGTCTCAACTTGTCG		MIR1204	Posttranscriptional Gene Silencing
chr8	67025860	67025880		2.96129	4.14589		0.0823671	1.91664		GAACCTGCCCGGACACGTTC		TRIM55	Ion Binding
chr8	67036673	67036693		1.0717	3.42245		0.109823	1.72767		GGGCATGCACAGGCATGCAG		TRIM55	Inflammatory Response
chr8	124857199	124857219		0.789676	2.33728		0.0823671	1.53871		AAACATGTCCTGACATGTTT		FER1L6	Anti-bacterial Response
chr8	133037623	133037643		0.507649	1.89208		0.109823	1.26876		GGACATGTCCAGGCATGCAC		OC90	Metabolism
chr8	102066298	102066318		0.31023	2.05903		0	1.24177		GAACATGTTTCAACATGTTT		FLJ42969	N/A
chr8	67502713	67502733		0.987095	3.08855		0.0549114	1.0798		AGGCATGTACCAACATGCCC		MYBL1	Regulation of Transcription
chr8	75216774	75216794		0.31023	1.69731		0.109823	1.02581		GAACATGTTTTGACATGTTG		JPH1	Membrane Protein
chr8	80980869	80980889		0.31023	1.53036		0.137279	0.998812		AGACAAGTCTAGACTTGTCA		TPD52	Calcium Ion Binding
chr8	103249067	103249087		1.94599	3.95112		0.0823671	0.998812		AGACATGCCTGGGCATGTCA		RRMB2	Metabolism
chr8	145927417	145927437		0.902487	2.5877		0.137279	0.944822		GGACATGTCTGGGCACGTCC		ZNF251	Regulation of transcription, DNA-templated
chr8	57818704	57818724		1.26912	1.83643		0.109823	0.890832		CAACATGCCCAAACATGTCA		IMPAD1	Metabolism
chr8	22926134	22926154		0.93069	2.17033		0.0823671	0.836842		GGGCATGTCCGGGCAAGACG		LOC286059	N/A
chr8	29628141	29628161		0.31023	1.36341		0.0823671	0.728863		TGGCATGTCCCAACATGTCC		LINC00589	N/A
chr8	124624772	124624792		0.93069	2.14251		0.0823671	0.701868		AGACATGTCTGGGCTTGTCT		KLHL38	N/A
chr8	143897246	143897266		0.338433	3.31115		0.0823671	0.701868		GGACATGCCTGGGCAAGCAT		GML	Negative Regulation of Cell Proliferation
chr8	71522600	71522620		0.0564054	0.473021		0.0823671	0.674873		GAGCATGTCATGGCATGTAC		LOC286190	N/A
chr8	126201683	126201703		0.423041	2.4764		0.0549114	0.674873		AAACTTGCCTGGGCCTGTCC		NSMCE2	DNA Repair
chr8	50023161	50023181		0.789676	2.25381		0.0549114	0.566893		GGGCATGTCTGGACAAGTCA		C8orf22 (PPDPFL)	Cell Differentiation
chr8	52837860	52837880		0.338433	1.75296		0.164734	0.512903		GGGCATGTCCAGACAAGGCC		PCMTD1	Protein Methylation
chr8	2352434	2352455		0.225622	0.306072		0	0.485908		TTACCAGTCTGGACCCACAC	(A)	MYOM2	Muscle Contraction
chr8	80036573	80036593		0.31023	1.75296		0.109823	0.485908		AGGCATGTTTGGGCATGTCA		IL7	Immune Response
chr8	56684912	56684932		0.225622	0.695619		0.137279	0.458913		AGACAAGCTCAGACTTGAAA		TGS1	RNA Methylation
chr8	8220502	8220522		0.507649	2.11468		0.0549114	0.458913		AGGCATGTCTCAGCATGCCC		SGK223	Protein Phosphorylation
chr8	142019171	142019191		0.676865	1.97556		0.0274557	0.431919		GGGCATGTTGGCACATGCCT		PTK2	Angiogenesis
chr8	59633361	59633380		0.0846082	0.389547		0.0549114	0.404924		AAACTAGCTTTGACTCTCCA		NSMAF	Neutrophil Chemotaxis
chr8	96785476	96785496		0.0846082	1.11299		0.0274557	0.404924		GGGCTTGCCTGGGCTTGACC		LOC100500773	N/A
chr8	53459031	53459052		0.366635	1.41906		0.0274557	0.404924		TAACTGGGCTAAGTATGAGA	(A)	FAM150A	Positive Regulation of Protein Tyrosine Kinase Activity
chr8	69543155	69543175		1.60755	3.28332		0.137279	0.404924		AGGCATGCCCCAACATGCCC		LOC286189	N/A
chr8	60596542	60596562		0.253824	1.02952		0.0823671	0.377929		AGACATGTCTGTTCATGTCT		TOX	Natural Killer Cell Differentiation
chr8	87442650	87442670		0.253824	2.08686		0.0823671	0.377929		AGGCATGTGCCAACACATCT		RMDN1	N/A
chr8	128865050	128865070		0.112811	0.500846		0.0549114	0.323939		GAACATGTCATAACGTGTGT		PVT1	N/A
chr8	74087815	74087835		0.366635	2.11468		0.19219	0.323939		AGGCATGTCTAGACATGTAG		SBSPON	N/A
chr8	18899229	18899249		0.282027	0.973867		0.0274557	0.296944		GAACATGTCTGGACACATCC		PSD3	Metabolism
chr8	22872077	22872097		0.0846082	0.473021		0	0.269949		GGGCAGGTCCGGACAGGCCA		RHOBTB2	Signal Transduction
chr8	57167470	57167490		0.0846082	0.806918		0.0549114	0.269949		GAACATGTTTTCACATGCCT		CHCHD7	N/A
chr8	30546163	30546183		0.169216	0.445196		0.0274557	0.242954		AGGCATGTCCCAGCATGTCC		GTF2E2	Transcription Initiation from RNA Polymerase II Promoter
chr8	127889116	127889136		0.0564054	0.306072		0.0823671	0.215959		GGCCATGCCCAGACTTAGCA		PCAT1	Phospholipid Metabolic Process
chr8	164652	164672		0.0282027	0.528671		0.0274557	0.215959		AGGCATGCTGGAGCAAGCTA		ZNF596	Regulation of Transcription, DNA-templated
chr8	94763459	94763479		0.169216	0.63997		0.0549114	0.215959		AAACATGCCCAGACACATCA		TMEM67	Cilium Assembly
chr8	130017553	130017573		0.0282027	0.723444		0.0549114	0.215959		TGGCATGCCCATACAGGCAG		LOC728724	N/A
chr8	91657037	91657057		0.225622	0.862568		0.0549114	0.215959		GGACATGAATGGAAATGCCC		TMEM64	RNA-dependent DNA Biosynthetic Process
chr8	143409664	143409684		0.0564054	0.445196		0.0823671	0.188964		GGACATGCTTGAGCATGTTT		TSNARE1	Membrane Fusion
chr8	145536125	145536145		0.0282027	0.473021		0.0549114	0.188964		GGGCATGTCCGGACAGGCTG		DGAT1	Metabolism
chr8	95003262	95003282		0.197419	0.918217		0.0549114	0.188964		AGACATGCCCAGGCAAACCC		PDP1	Protein Dephosphorylation
chr8	31030140	31030160		0.338433	1.36341		0.0274557	0.188964		GAACATGCCTGGGCATGTAT		PURG	Metabolism
chr8	22245477	22245497		0.0846082	0.445196		0.0549114	0.161969		GCGCATGCCTGTTCATGTCT		SLC39A14	Ion Transport
chr8	93547667	93547687		0.0846082	0.500846		0.0274557	0.161969		GAACTTGCCTGGGCTTGACC		FLJ46284	N/A
chr8	42607214	42607234		0.0846082	0.500846		0	0.161969		AGGCTTGCCTGGACACGTCA		CHRNA6	Ion Transport
chr8	54185668	54185688		0.282027	1.02952		0	0.161969		AGGCATGTCTGGGCATGTCA		OPRK1	Signal Transduction
chr8	80032234	80032254		0.141014	1.25211		0.0274557	0.161969		GGGCATGTTTGGGCCTGTCA		IL7	Immune Response
chr8	143562818	143562838		0.0846082	0.445196		0.0549114	0.134975		GAACATGTCCAGGCAGCCAC		BAI1	Negative Regulation of Angiogenesis
chr8	32987190	32987210		0.0282027	0.528671		0.0274557	0.134975		TGGCATGTCTGGGCGTGTAA		MIR548AD	Posttranscriptional Gene Silencing
chr8	5179137	5179157		0.31023	0.556495		0	0.134975		GGACATGCCCAGGCTTGCAC		CSMD1	Startle Response
chr8	113685957	113685977		0.141014	0.556495		0.137279	0.134975		AGACAAGCCTGGACTTGCAT		MIR2053	Posttranscriptional Gene Silencing
chr8	131318251	131318271		0.112811	0.58432		0.0823671	0.134975		GGGCAAGTCATGACTTGTTA		ASAP1-IT1	N/A
chr8	140907169	140907189		0.0282027	0.612145		0.0274557	0.134975		AGGCATGTCCCAACGTGTCT		KCNK9	Ion Transport
chr8	74480634	74480654		0.0846082	0.333897		0.0274557	0.10798		AGACAAGCCTGGGCAACTCC		STAU2-AS1	N/A
chr8	90960733	90960754		0.0564054	0.361722		0.0274557	0.10798		TAACATGTCTGATCATGTCC	(G)	NBN	DNA Repair
chr8	128673699	128673719		0.0846082	0.389547		0.0274557	0.10798		GGGCAAGTTGAGGCATGAGT		MYC	G1/S Transition of Mitotic Cell Cycle
chr8	102078304	102078324		0.0564054	0.417371		0.0549114	0.10798		AGGCATGCTCCAGCATGCCC		FLJ42969	N/A
chr8	101685956	101685976		0	0.556495		0.0274557	0.10798		GACCTTGGACAAACTAACTG		SNX31	Protein Transport
chr8	58912435	58912455		0.0846082	0.306072		0.0549114	0.0809847		ACACATGCCCAAACATGTTG		FAM110B	N/A
chr8	33040175	33040195		0.0564054	0.306072		0.0274557	0.0809847		ACACATGCCTGGGCCTGTCC		MIR548AD	Posttranscriptional Gene Silencing
chr8	32642815	32642835		0	0.333897		0.0274557	0.0809847		AGACATGCCCAGGCAAGACT		NRG1	Nervous System Development
chr8	25176984	25177004		0.0846082	0.389547		0	0.0809847		GGGCATGTGTGGACGTGTTT		GNRH1	Signal Transduction
chr8	8264968	8264988		0.225622	0.417371		0.0823671	0.0809847		AAACATGCCTGGACATGTGT		SGK223	Protein Phosphorylation
chr8	145673794	145673814		0	0.806918		0	0.0809847		AGACATGCTGGGGCCTGTCC		TONSL	DNA Repair
chr8	103439394	103439414		0.169216	0.806918		0.0274557	0.0809847		AGACATGCCCCATCATGCCC		UBR5	Protein Ubiquitination
chr8	3027356	3027376		0.225622	0.63997		0.0274557	0.0539898		TGGCATGTCTGGGCATGTAG		MYOM2	Muscle Contraction
chr8	131697952	131697973		0.282027	0.695619		0.0274557	0.0539898		GATCAGGGCTTCACTCTTTC		ASAP1	Cilium Assembly
chr8	41676438	41676458		0	0.695619		0	0.0539898		CGGCATGTCTGGGCAAGTTA		ANK1	Ion Transport
chr8	121450315	121450335		0.225622	0.389547		0.0549114	0.0269949		AAACATGCCCAGGCAAGGTG		MTBP	Negative Regulation of Cell Proliferation
chr8	50016554	50016574		0.169216	0.723444		0	0.0269949		AGACATGCCTGAGTAAGCCA		C8orf22	Cell Differentiation
chr8	57865109	57865129		0.479446	1.94773		0.0549114	0.0269949		GGGCATGCCCAGGCAAGCCC		IMPAD1	Metabolism
chr9	72591382	72591402		1.49474	2.25381		0.219646	2.34856		GGGCATGTTCAGACACATCC		MAMDC2	N/A
chr9	118706579	118706599		0.648663	2.86595		0.109823	1.91664		GGACATGTCTGTGCATGCCT		LINC00474	N/A
chr9	86853813	86853833		1.74857	1.91991		0.274557	1.37674		AAACATGTCCAGGCATGTGC		SLC28A3	Transmembrane Transport
chr9	4743385	4743405		0.197419	0.723444		0.247101	1.26876		GAGCAAGTCTGGACAAGTAC		AK3	Metabolism
chr9	90689720	90689740		0.0564054	0.417371		0.0823671	0.782852		GTGCATGTCTGCGCATGTCC		SPATA31C2	Spermatogenesis
chr9	130057471	130057491		0.0564054	1.36341		0.0549114	0.728863		GAACATGTACTTACATGCCA		GARNL3	Positive Regulation of GTPase Activity
chr9	119449505	119449525		0.112811	0.779093		0.0549114	0.701868		CGACAAGCCCCAGCATGCTG		ASTN2	Negative Regulation of Protein Localization to Cell Surface
chr9	114824576	114824596		0.394838	1.11299		0.0549114	0.647878		TGACATGTCCTAACATGCAA		SUSD1	Ion binding
chr9	98699603	98699623		0.479446	1.83643		0.109823	0.647878		TGACATGTCTCTACATGCCC		LINC00476	N/A
chr9	117039130	117039150		0.0564054	0.751269		0.0274557	0.620883		GTACATGTTGAAACAGGAGA		ORM1	Immune Response
chr9	127366549	127366569		0.225622	0.973867		0.0549114	0.593888		AGACAAGTCCAAACTTGTCT		MIR181A2HG	Posttranscriptional Gene Silencing
chr9	130186875	130186895		0.338433	1.11299		0.0549114	0.566893		GGGCAGGCCCGGACAGCTCC		ZNF79	Regulation of Transcription, DNA-templated
chr9	87466977	87466997		0.0846082	0.58432		0.0549114	0.539898		TGACTTGCCCAGACCTGTCC		NTRK2	Cell Differentiation
chr9	28329529	28329549		0.0846082	0.63997		0.0549114	0.512903		AAACAAGTCTGAACATGCAT		LINGO2	Positive Regulation of Synapse Assembly
chr9	95562768	95562788		0.958892	1.83643		0	0.512903		GGACATGCCCAGGCAAAGCC		ANKRD19P	N/A
chr9	6864609	6864629		0.507649	2.28163		0	0.485908		GGGCATGTTGGCACATGCCT		KDM4C	Chromatine Organization
chr9	35826206	35826226		0.112811	0.556495		0.0274557	0.458913		CGGCAAGTCAGGGCAGAGCC		FAM221B	N/A
chr9	28306086	28306106		0.169216	0.58432		0.0823671	0.458913		TGACATGTCCTGACACGTTC		LINGO2	Positive Regulation of Synapse Assembly
chr9	133761594	133761614		0.141014	1.33559		0.0823671	0.377929		GGGCATGCACGGGCATGCAC		QRFP	Neuropeptide Signaling Pathway
chr9	94909762	94909782		1.26912	2.30946		0.0274557	0.377929		AGACAGGCGTCTACACATTC		LINC00475	N/A
chr9	76299392	76299412		0.0846082	1.25211		0	0.350934		GGGCATGTTTAGGCAAGCCC		ANXA1	Positive Regulation of G1/S Transition of Mitotic Cell Cycle
chr9	94726301	94726321		0.169216	0.63997		0	0.323939		AGGCATGTCCCAGCATGCAC		ROR2	Protein Phosphorylation
chr9	115062040	115062060		0.0564054	0.723444		0.137279	0.296944		GGTCATGTCCATTCATGTTC		PTBP3	mRNA Processing
chr9	75046572	75046592		0.0282027	0.890392		0.0549114	0.296944		TGACAAGTCCAGACAAGTCA		ZFAND5	In utero Embryonic Development
chr9	5797177	5797197		0.0282027	0.918217		0.0274557	0.296944		AGGCATGCACCAACATGCCC		ERMP1	Proteolysis
chr9	74724928	74724948		0.0564054	0.389547		0.0823671	0.269949		GAACAAGTCCATACATGCTC		GDA	Metabolism
chr9	136753600	136753620		0.112811	0.723444		0.0274557	0.269949		AGACATGTCTGGGCCTGCCT		VAV2	Signal Transduction
chr9	114907242	114907262		1.91778	3.19985		0.0274557	0.269949		GGGCATGCCTGGGCATGCCT		SUSD1	Ion binding
chr9	124084803	124084823		0.225622	0.779093		0.0823671	0.242954		AGGCATGTCTCTGCATGTTC		GSN	Actin Nucleation
chr9	103138186	103138206		0.253824	1.14082		0.0274557	0.242954		GGGCATGCCCTGACAAGACC		TEX10	rRNA Processing
chr9	6087463	6087483		0.225622	1.72514		0.0274557	0.242954		TGGCATGTCTGGGCATGTAA		RANBP6	Protein Transport
chr9	139001669	139001689		1.41014	3.64504		0.0549114	0.242954		CGGCATGCCCGGGCACGCTG		C9orf69 (TMEM250)	Positive Regulation of Cell Proliferation
chr9	136746498	136746517		0.0846082	0.473021		0.0549114	0.188964		GAGCTGGGCGGCTCCTCCTT		VAV2	Signal Transduction
chr9	38583944	38583964		0.282027	0.63997		0.0274557	0.188964		GGGCTTGCCTGGACTTGCCA		ANKRD18A	Exocytosis
chr9	4788896	4788916		0.225622	0.751269		0.0274557	0.188964		GAGCATGCCTGTACATGCCT		RCL1	RNA Processing
chr9	21565438	21565458		0.0282027	0.389547		0	0.161969		AAACTTGTTTTTTCTTGTAT		MIR31HG	Posttranscriptional Gene Silencing
chr9	3509238	3509258		0.0282027	0.612145		0.0274557	0.161969		GGGCAAGTCTCAGCTTGTAC		RFX3	Regulation of Transcription, DNA-templated
chr9	80680623	80680643		0	0.612145		0.0549114	0.161969		AGACATGTTTGGGCATGAAT		GNAQ	Signal Transduction
chr9	34072587	34072607		0.112811	0.63997		0.0549114	0.161969		GGGCATGTCAGGGCCTGCAG		UBAP2	Microtubule-based Movement
chr9	81641402	81641422		0.141014	1.00169		0.109823	0.161969		AGACATGCCCTTGCATGTCT		TLE4	Regulation of Transcription, DNA-templated
chr9	80903581	80903601		0.0564054	0.417371		0.0549114	0.134975		TGACATGCCCTGTCTTGCCC		PSAT1	Metabolism
chr9	138536662	138536682		0.225622	0.751269		0.137279	0.134975		AGGCATGTTTGGGCATGTCA		GLT6D1	Metabolism
chr9	99930655	99930675		0.225622	1.05734		0	0.134975		TGGCATGTCCAGGCAAGCCC		LOC100499484-C9ORF174	N/A
chr9	92469290	92469310		0.0282027	0.306072		0.0274557	0.10798		GGACATGTCTGAGCAGGGTC		UNQ6494	N/A
chr9	36075041	36075061		0.141014	0.556495		0.0274557	0.10798		GAACATGCCTGAGCTAGTCT		RECK	Angiogenesis
chr9	130328723	130328743		0.0564054	0.556495		0.164734	0.10798		AAACAAGCCTCTGCTTGCCA		FAM129B	Negative Regulation of Apoptotic Process
chr9	139743998	139744017		0.141014	1.19646		0	0.10798		GAGCAAGGAGGATCGTGCGC		PHPT1	Peptidyl-histidine Dephosphorylation
chr9	33560396	33560416		0.225622	1.30776		0	0.10798		TGGCATGTCCAGGCAAGCCC		ANKRD18B	N/A
chr9	36973315	36973335		0.225622	0.306072		0.0549114	0.0809847		AGGCAAGTCTAGGCATGCAG		PAX5	Regulation of Transcription, DNA-templated
chr9	90423151	90423171		0.112811	0.500846		0	0.0809847		GGGCATGTTTAGGCAAGCCC		CTSL3P	Proteolysis Involved in Cellular Protein Catabolic Process
chr9	117670827	117670847		0.0846082	0.612145		0.0274557	0.0809847		AGGCAAGCCTGGGCTTGCAC		TNFSF8	Immune Response
chr9	80195508	80195528		0.225622	0.834743		0	0.0809847		GGGCAAGCCTGAACATGTCA		GNA14	Signal Transduction
chr9	139496162	139496182		0.112811	0.862568		0.0274557	0.0809847		ATGCCCGCCTGCACGTCCGC		MIR4674	Posttranscriptional Gene Silencing
chr9	84636326	84636346		0.705068	2.44858		0	0.0809847		GAACATGCCTGGGCTAGCCT		SPATA31D1	Cell Differentiation
chr9	131693324	131693344		0.253824	0.361722		0.0549114	0.0539898		AGACATGCCTGTACATGTGT		PHYHD1	Metabolism
chr9	87127634	87127654		0.31023	0.417371		0.0549114	0.0539898		GAACATGCCCAGACTAGCCC		SLC28A3	Nucleoside Transmembrane Transport
chr9	95750606	95750626		0.225622	0.946042		0	0.0539898		GGGCATGCCCACAATGGACT		FGD3	Ion binding
chr9	110011603	110011623		0.0564054	0.333897		0.0274557	0.0269949		GGTCATGCCTGGGCAGACCC		RAD23B	DNA Repair
chr9	107018489	107018509		0.0282027	0.528671		0	0.0269949		AGACTTGCCTGGGCCTGTCC		SMC2	Chromosome Condensation
chr9	1707469	1707489		0.0564054	0.556495		0.0274557	0.0269949		AAACATGCCTGGGCTTGCCA		SMARCA2	Chromatin Remodeling
chr9	99029300	99029320		0.0846082	0.63997		0	0.0269949		AGGCATGTCCAGGCAGGTTC		HSD17B3	Metabolism
chr9	139445034	139445054		0.535852	1.91991		0.0274557	0.0269949		GGACTTGCCCGGGCAACTCA		MIR4674	Posttranscriptional Gene Silencing
chr9	11100873	11100893		0.169216	0.58432		0.0274557	0		GGGCATGCCCAGGCAAGCCC		PTPRD	Protein Dephosphorylation
chrX	107366250	107366270		0.197419	1.33559		0.137279	1.32275		AGACATGCCCCAACATGTAC		ATG4A	Autophagy
chrX	47678557	47678577		0.902487	1.44689		0.137279	0.620883		GAACATGTCCAGGCATGCAC		ZNF81	Regulation of Transcription, DNA-templated
chrX	150712395	150712415		0.902487	1.69731		0	0.566893		GGGCATGCCCAGACAAGTCC		PASD1	Circadian Regulation of Gene Expression
chrX	99870366	99870386		0.169216	0.806918		0	0.485908		GGACAGGCCCTGGCTTGCCC		TSPAN6	Negative Regulation of NIK/NF-kappaB Signaling
chrX	128640845	128640865		0.169216	0.973867		0.0274557	0.458913		GGGCATGTAGATGAATGTGG		SMARCA1	Chromatin Remodeling
chrX	69331182	69331202		0.282027	1.94773		0.0823671	0.377929		GGGCATGTCTGGACAGGCCC		IGBP1	Signal Transduction
chrX	113515129	113515149		0.197419	0.890392		0.0823671	0.323939		AAACATGTTCAGACATGCAC		HTR2C	Signal Transduction
chrX	41052311	41052331		0.169216	0.946042		0.0274557	0.296944		TGACATGCCTGGACATACAC		USP9X	Protein Deubiquitination
chrX	132920585	132920605		0.31023	1.39124		0.0274557	0.269949		GGGCATGCCCAGACAAGCCC		GPC3	Cell Migration
chrX	65858554	65858574		0.112811	0.306072		0.0274557	0.215959		GAACATGCCTGGACGTGTCC		EDA2R	Multicellular Organism Development
chrX	107556409	107556429		0	0.306072		0	0.161969		GAACATGACCAGACTAGACC		COL4A6	Extracellular Matrix Organization
chrX	86520754	86520774		0.282027	0.63997		0.0549114	0.161969		GGACATGTCCAGGCATGCAC		KLHL4	N/A
chrX	113314791	113314811		0.338433	1.36341		0	0.134975		GGGCATGTCTGGGCAAGTCA		HTR2C	Signal Transduction
chrX	121372772	121372792		0.141014	0.612145		0.0823671	0.10798		GGGCATGTTTAGGCAAGACC		GRIA3	Ion Transport
chrX	153755119	153755139		0.282027	1.22429		0.0823671	0.10798		GGGCATGTTGGCACATGCCT		FAM3A	Negative Regulation of Gluconeogenesis
chrX	7679381	7679401		0.141014	0.333897		0.0549114	0.0809847		GAACATGCCTGGGCTAGCCT		VCX	Ion Transport
chrX	44773042	44773062		0.0564054	0.528671		0	0.0809847		AGGCATGCTGGAGCAAGCTA		KDM6A	Methylation
chrX	44534778	44534798		0	0.333897		0.0274557	0.0539898		AGGCTTGCCAGAACATGCAA		FUNDC1	Autophagy of Mitochondrion
chrX	38552404	38552424		0.112811	0.389547		0	0.0539898		AGACATGTCTAGACATGTGT		MID1IP1	Metabolism
chrX	44834971	44834992		0.141014	0.63997		0	0.0269949		TGTCTAGACCTTGTCTGCCT		KDM6A	Methylation
chrX	132012381	132012401		0.282027	0.834743		0	0.0269949		GGGCATGCCCAGGCAAGCCC		HS6ST2	Glycosaminoglycan Biosynthetic Process
chrX	4628841	4628861		0.0282027	0.306072		0.0274557	0		TGACTTGCCCAGACATGCAA		LOC389906	N/A
chrX	10729675	10729695		0.169216	0.946042		0.0274557	0		GGACATGCCTGGGCTAGCCT		MID1	Microtubule Cytoskeleton Organization

## Sheet: Fig. 2, Suppl. Fig. 1c
Gene Symbol	Biological Function		RE Occupancy (counts per million reads)							Sequence
			WT NT	WT Tet		K120R NT	K120R Tet
EDA2R	cell differentiation	* 343 p53 "CENSUS TARGETS" identified by activation, as well
NYNRIN	DNA integration	as binding, throughout 319 individual gene studies
ANKRA2	regulation of protein complex assembly	(M. Fischer, 2017.)
CGB7	hormone activity
RHOC	actin filament organization	*blue = high-confidence pro-survival targets used in our analysis in Fig. 2 and
UNC5B	angiogenesis	Suppl. Fig. 1c (in bold)
TRIAP1	anti-apoptosis		0.62046	2.17033		0.0549114	1.10679			AGGCATGCACGGACATGAAG
TRAF4	anti-apoptosis
TM7SF3	anti-apoptosis	* pink = high-confidence pro-apoptotic targets with REs identified in our ChIP-seq analysis,
TNFRSF10D	anti-apoptosis	used in Fig. 2 and Suppl. Fig. 1c
TNFAIP8	anti-apoptosis
BCL2L1	anti-apoptosis
TNFRSF10C	anti-apoptosis
ADCK3	anti-apoptosis
MKNK2	anti-apoptosis
MDM2	auto-regulation		1.0153	4.06242		0.356924	3.1854			AGACAAGTCAGGACTTAACT
PPM1D	auto-regulation		0.141014	0.63997		0.137279	0.728863			GGACAAGTCCAGACATCGCG
DYRK3	auto-regulation
TRIML2	auto-regulation
TP53	auto-regulation
PLCL2	B cell proliferation involved in immune response
COL7A1	cell adhesion
PVRL4	cell adhesion
CLCA2	cell adhesion
CDH8	cell adhesion
ADGRG1	cell adhesion
IGFBP7	cell adhesion
PERP	cell adhesion
PPFIBP1	cell adhesion
TMEM8B	cell adhesion
ITGA3	cell adhesion and migration
EFNB1	cell adhesion and migration
FLRT2	cell adhesion and migration
LPXN	cell adhesion and migration
VCAN	cell adhesion and migration
CDKN1A	cell cycle arrest		2.82027	4.64674		0.329469	3.21239			GAACATGTCCCAACATGTTG
ZMAT3	cell cycle arrest		1.63576	2.44858		0.0823671	0.782852			AGGCATGTCTGGACTTGTTT
BTG2	cell cycle arrest
GADD45A	cell cycle arrest		1.43834	2.89378		0.0274557	1.43073			GAACATGTCTAAGCATGCTG
PLK3	cell cycle arrest		0.789676	1.50254		0	0.188964			TAACATGCCCGGGCAAAAGC
PLK2	cell cycle arrest		1.21272	3.22767		0.0274557	0.917827			AAACATGCCTGGACTTGCCC
SESN1	cell cycle arrest
CCNG1	cell cycle arrest
IER5	cell cycle arrest
E2F7	cell cycle arrest
BCL6	cell cycle arrest
GNAI1	cell cycle arrest
MCC	cell cycle arrest
NUPR1	cell cycle arrest
PARD6G	cell cycle arrest
SFN	cell cycle arrest
BTG3	cell cycle arrest
RBM38	cell cycle arrest
ZNF385A	cell cycle arrest
PCBP4	cell cycle arrest and/or apoptosis
SEMA3B	cell development
BMP7	cell development
NHLH2	cell development
SDC4	cell development
EPHA2	cell development and differentiation
ETV7	cell development and differentiation
SMAD3	cell development and differentiation
METTL8	cell differatiation
LIF	cell differentiation
GRHL3	cell differentiation
LAPTM5	cell differentiation
SCRIB	cell differentiation
BHLHE40	cell differentiation
JAG1	cell differentiation
ZNF488	cell differentiation
PAQR7	cell differentiation and development
LRP1	cell differentiation and endocytosis
NOTCH1	cell differentiation, proliferation, and survival
STAT3	cell growth
FAM210B	cell growth and differentiation
PTPRE	cell growth and differentiation
BTG1	cell growth and differentiation
PTPRU	cell growth and differentiation
PLXNB1	cell growth and migration
PLXNB2	cell growth and migration
SESN2	cell growth and survival
DDR1	cell growth, differentiation and metabolism
PSTPIP2	cell migration
ASTN2	cell migration
TSPAN11	cell migration
SERPINE1	cell migration
TRIP6	cell migration
PRKX	cell migration and differentiation
S100A2	cell migration and differentiation
ENPP2	cell mobility
MYLK	cell mobility
VDR	cell morphogenesis
ACER2	cell proliferation
CSF1	cell proliferation and differentiation
GDF15	cell proliferation and differentition		2.31262	3.11637		0.329469	2.34856			AGACATGCCGGGACATGCAG
PGF	cell proliferation and differentition		0.338433	1.30776		0.247101	1.64669			GTGCATGTCCCTACATGCCC
SULF2	cell proliferation and differentition		0.535852	1.58601		0	0.10798			AGACATGCTTACGTCTGCAC
SERTAD1	cell proliferation and differentition
KITLG	cell proliferation and differentition
ATF3	cell proliferation and differentition
PTP4A1	cell proliferation and migration
TGFA	cell proliferation, differentiation and development
FOSL1	cell proliferation, differentiation, and transformation
PADI4	chromatin organization
TET2	chromatin organization
EPS8L2	cytoskeletal remodeling
PCLO	cytoskeleton organization
RRM2B	DNA repair		1.94599	3.95112		0.0823671	0.998812			AGACATGCCTGGGCATGTCA
DDB2	DNA repair		1.72037	2.75465		0.0823671	0.890832			GGGCTTGTTCAAACCAGCTT
POLH	DNA repair									TTGCTTGTCTGGGCAAATTC
XPC	DNA repair		0.225622	0.695619		0	0.161969
ASCC3	DNA repair
RAD51C	DNA repair
PCNA	DNA repair
CSNK1G1	DNA repair
REV3L	DNA repair
PPP4R3A	DNA repair
POU3F1	embryogenesis and neurogenesis
FCHO2	endocytosis
FCHSD2	endocytosis
RGS16	G protein-coupled receptor signaling pathway
RGS20	G protein-coupled receptor signaling pathway
NINJ1	growth and repair
EDN2	hormone activity
APOBEC3C	immune system process
CD82	immune system process
PRDM1	immune system process
RNF19B	immune system process
VWCE	immune system process
APOBEC3H	immune system process
PML	immune system process
RNASE7	immune system process
KCNN4	immune system process
MR1	immune system process
TRIM5	immune system process
EBI3	immune system process
ICOSLG	immune system process
IL1B	immune system process
TAB3	immune system process
DOCK8	immunological synapse formation
MYBPHL	in utero embryonic development
TLR3	innate immune system
TMEM68	integral component of membrane
SLC12A4	ion transport
SCN2A	ion transport
SCN4B	ion transport
SLC4A11	ion transport
PLLP	ion transport
SCN3B	ion transport
DUSP5	MAPK cascade
DUSP7	MAPK cascade
HRAS	MAPK cascade
KSR1	MAPK cascade
ANXA4	membrane fusion
RPS27L	metabolism
ISCU	metabolism
CES2	metabolism
CMBL	metabolism
FDXR	metabolism
NADSYN1	metabolism
NTPCR	metabolism
PRKAB1	metabolism
SLC30A1	metabolism
CPE	metabolism
FUCA1	metabolism
PANK1	metabolism
ALOX5	metabolism
CERS5	metabolism
DHRS3	metabolism
GLS2	metabolism
HHAT	metabolism
RABGGTA	metabolism
ACYP2	metabolism
DGKA	metabolism
INPP1	metabolism
PHPT1	metabolism
RETSAT	metabolism
AK3	metabolism
ALDH1A3	metabolism
CEL	metabolism
CROT	metabolism
CYP4F3	metabolism
PDE4C	metabolism
PGAP1	metabolism
PLCXD2	metabolism
PLTP	metabolism
PRKAB2	metabolism
PRODH	metabolism
SLC44A5	metabolism
PPP1R3C	metabolism
ABHD4	metabolism
AMZ2	metabolism
CHST14	metabolism
GBE1	metabolism
GPC1	metabolism
HSD17B3	metabolism
ISYNA1	metabolism
LACC1	metabolism
PANK2	metabolism
UQCC1	metabolism
TIGAR	metabolism, anti-apoptosis		0.31023	0.862568		0.137279	0.566893			AGCCATGGACGAGCAATTCT
ENC1	metabolism, oxidative stress response
PGPEP1	metbolism
GPX1	metbolism
EML2	microtubule cytoskeleton organization
WDR63	microtubule-based movement
SPATA18	mitochondrial protein catabolic process
C17orf89	mitochondrial respiratory chain complex I assembly
MRPL49	mitochondrial translational elongation
ACTA2	muscle contraction
SUSD6	N/A
CCDC90B	N/A
FAM13C	N/A
FAM198B	N/A
ZNF337	N/A
IGDCC4	N/A
C17orf82	N/A
FAM49A	N/A
FAM84B	N/A
EPN3	N/A
KLHDC7A	N/A
MLF2	N/A
TYMSOS	N/A
CCDC51	N/A
ABTB2	N/A
BORCS7	N/A
COBLL1	N/A
FAM98C	N/A
MFAP3L	N/A
PPM1J	N/A
SARS	N/A
TCAIM	N/A
TEX9	N/A
SERPINB5	negative regulation of cell growth
RAP2B	negative regulation of cell migration
LMNA	negative regulation of cell proliferation
SCIN	negative regulation of cell proliferation
TP53I11	negative regulation of cell proliferation
SOCS4	negative regulation of epidermal growth factor-activated receptor activity
FAM212B	negative regulation of protein serine/threonine kinase activity
ZNF219	negative regulation of transcription by RNA polymerase II
FHL2	negative regulation of transcription by RNA polymerase II
HES2	negative regulation of transcription by RNA polymerase II
HES1	negative regulation of transcription by RNA polymerase II
MYOF	plasma membrane repair
SDPR	plasma membrane tubulation
CFLAR	positive and negative regulation of apoptosis
YPEL3	positive regulation of cellular senescence
TNFRSF10B	pro-apoptosis
BAX	pro-apoptosis		0.789676	2.50423		0	0.269949			GGGCAGGCCCGGGCTTGTCG
AEN	pro-apoptosis		2.56645	2.8103		0.0549114	0.269949			GGGCTTGCCCGGGCATGTGG
FAS	pro-apoptosis		0.564054	1.86426		0.164734	0.674873			GGACAAGCCCTGACAAGCCA
TP53I3	pro-apoptosis
TP53INP1	pro-apoptosis
CYFIP2	pro-apoptosis
DRAM1	pro-apoptosis
PHLDA3	pro-apoptosis
BBC3	pro-apoptosis	5' RE	0.592257	1.39124		0	0.647878			GGACATGCCTGGGCAGACCC
		3' RE	1.91778	3.00507		0.439291	2.59151			GGACAAGTCAGGACTTGCAG
CDIP1	pro-apoptosis
PMAIP1/NOXA	pro-apoptosis		0.0282027	0.25565		0.0274557	0.0557116			GAGCGTGTCCGGGCAGGTCG
IKBIP	pro-apoptosis
TNFRSF10A	pro-apoptosis
APAF1	pro-apoptosis		0.112811	0.278248		0.0549114	0.104975			CAGCAGGCTCAGGCACGTTC
BLCAP	pro-apoptosis
PIDD1	pro-apoptosis
DAPK1	pro-apoptosis
PLEKHF1	pro-apoptosis
RNF144B	pro-apoptosis
STK17A	pro-apoptosis		0.423041	1.53036		0.137279	0.269949			GGGCATGCTCAGGCAAGTCC
TP73	pro-apoptosis
AIFM2	pro-apoptosis
CASP6	pro-apoptosis
EI24	pro-apoptosis
NLRP1	pro-apoptosis
NFKBIA	pro-inflammatory response
GPR87	pro-survival		0.112811	0.779093		0.0274557	0.620883			TGACATGTTTTAACATGACT
HSPA4L	protein folding
LRPAP1	protein folding
FBXO32	protein metabolism
FBXO22	protein polyubiquitination
TRIM32	protein polyubiquitination
MICALL1	protein targeting to membrane
BBS2	protein trafficking
STX6	protein trafficking
GCC2	protein trafficking
ARC	protein trafficking
MON2	protein trafficking
SNX2	protein trafficking
TRAK1	protein trafficking
BLOC1S2	protein translocation
ABCA12	protein translocation
SYTL1	protein translocation
SLC9A1	protein transport
SLC25A45	protein trasport
FBXW7	protein ubiquitination
TRIM38	protein ubiquitination
CCNK	regulation of basal transcription
TSKU	regulation of gene expression
RRAD	regulation of high voltage-gated calcium channel activity
ARHGEF3	regulation of Rho protein signal transduction
DUSP14	regulation of signaling pathways
NKAIN4	regulation of sodium ion transport
TRIM22	regulation of transcription
ZNF195	regulation of transcription, DNA-templated
CAPN2	response to hypoxia
RPS19	ribosomal small subunit assembly
DCP1B	RNA metabolism
CLP1	RNA metabolism
DUSP11	RNA metabolism
CPSF4	RNA processing
CPEB2	RNA regulation and cell cycle progression
FAM196A	scafolding protein
AKAP9	scafolding protein involved in cell cycle progression
CAV1	scafolding protein involved in inactivation of MAPK activity
RALGDS	small GTPase mediated signal transduction
RGL1	small GTPase mediated signal transduction
CATSPERG	spermatogenesis
TSGA10	spermatogenesis
ORAI3	store-operated calcium entry
MAST4	structural protein
SAC3D1	structural protein
KRT15	structural protein
LCE1E	structural protein
LIMK2	structural protein
CLDN1	structural protein
MYO6	structural protein
NEFL	structural protein
RGMA	structural protein
RND3	structural protein
AMOTL1	structural protein
ARVCF	structural protein
KRT8	structural protein
P3H2	structural protein
TMEM63B	structural protein
TEP1	telomere maintenance via recombination
ZNF561	transcriptional regulation
ZNF79	transcriptional regulation
CPEB4	translation repressor activity, mRNA regulatory element binding
BTBD10	type B pancreatic cell proliferation
DNAJB2	unfolded protein binding
PTAFR	unfolded protein binding
STEAP3	iron ion homeostasis
DDIT4	defense response to virus

## Sheet: Table 1, Suppl. Fig. 9
Fluorescent oligo probe/RE name						WT p53													K120R p53
	[μM]	mP/200 mM NaCl		mP/275 mM NaCl			[μM]	%bound/200 mM		%bound/275 mM				[μM]	mP/200 mM NaCl		mP/275 mM NaCl			[μM]	%bound/200 mM		%bound/275 mM
	1	277	277	267	271		1	100	100	100	100			1	290	281	274	264		1	100	100	100	100
	0.5	265	265	265	260		0.5	78.5714	75.5102	95.3488	71.0526			0.5	286	274	263	268		0.5	93.4426	87.2727	73.1707	110.526
	0.25	258	266	259	260		0.25	66.0714	77.551	81.3953	71.0526			0.25	272	282	258	267		0.25	70.4918	101.818	60.9756	107.895
CONSENSUS	0.125	256	270	257	251		0.125	62.5	85.7143	76.7442	47.3684			0.125	272	269	263	257		0.125	70.4918	78.1818	73.1707	81.5789
	0.0625	254	266	257	251		0.0625	58.9286	77.551	76.7442	47.3684			0.0625	274	262	253	253		0.0625	73.7705	65.4545	48.7805	71.0526
	0.03125	251	257	253	250		0.03125	53.5714	59.1837	67.4419	44.7368			0.03125	268	263	255	248		0.03125	63.9344	67.2727	53.6585	57.8947
	0.015625	258	254	244	253		0.015625	66.0714	53.0612	46.5116	52.6316			0.015625	267	247	247	256		0.015625	62.2951	38.1818	34.1463	78.9474
	0.007813	243	244	239	241		0.007813	39.2857	32.6531	34.8837	0			0.007813	257	247	247	241		0.007813	45.9016	38.1818	34.1463	39.4737
	0.003906	238	240	230	239		0.003906	30.3571	0	13.9535	15.7895			0.003906	248	236	237	235		0.003906	31.1475	18.1818	9.7561	23.6842
	0.001953	232	231	233	236		0.001953	0	0	20.9302	7.89474			0.001953	238	243	235	228		0.001953	14.7541	30.9091	4.87805	5.26316
	0.000977	227	234	232	231		0.000977	0	12.2449	18.6047	0			0.000977	232	230	237	228		0.000977	4.91803	7.27273	9.7561	5.26316
	0	221	228	224	233		0	0	0	0	0			0	229	226	233	226		0	0	0	0	0
	1	271.989	266.932	256.381	262.74		1	100	100	100	100			1	325	326	338	325		1	100	100	100	100
	0.5	264.022	257.528	247.689	254.013		0.5	87.6535	81.595	78.5306	82.2233			0.5	317	323	322	317		0.5	89.6104	96.1039	79.2208	87.0968
	0.25	260.449	255.979	248.494	244.73		0.25	82.1158	78.5646	80.52	63.3125			0.25	297	320	313	301		0.25	63.6364	92.2078	67.5325	61.2903
	0.125	245.953	253.116	244.953	237.174		0.125	59.651	72.961	71.7724	47.9184			0.125	310	305	304	304		0.125	80.5195	72.7273	55.8442	66.129
p21	0.0625	251.742	243.702	245.34	236.133		0.0625	68.6222	54.539	72.7273	45.7979			0.0625	299	302	296	302		0.0625	66.2338	68.8312	45.4545	62.9032
	0.03125	240.628	238.099	241.926	235.369		0.03125	51.3996	43.5725	64.2941	44.242			0.03125	282	271	289	289		0.03125	44.1558	28.5714	36.3636	41.9355
	0.015625	241.485	235.449	229.963	235.781		0.015625	52.7272	38.3867	34.746	45.0815			0.015625	281	283	284	280		0.015625	42.8571	44.1558	29.8701	27.4194
	0.007813	226.609	223.44	227.225	228.318		0.007813	29.6731	14.8847	27.9816	29.8783			0.007813	279	270	275	283		0.007813	40.2597	27.2727	18.1818	32.2581
	0.003906	220.946	213.254	223.534	224.272		0.003906	20.8975	0	18.8637	21.6347			0.003906	250	266	281	268		0.003906	2.5974	22.0779	25.974	8.06452
	0.001953	212.997	215.428	222.486	221.566		0.001953	8.57894	0	16.2753	16.1236			0.001953	254	269	266	258		0.001953	7.79221	25.974	6.49351	0
	0.000977	213.318	220.066	222.425	214.341		0.000977	9.07593	8.2826	16.1253	1.40442			0.000977	253	255	252	263		0.000977	6.49351	7.79221	0	0
	0	207.461	215.834	215.897	213.652		0	0	0	0	0			0	248	249	261	263		0	0	0	0	0
	1	139	138	102	104		1	100	100	100	100			1	129	134	108	114		1	100	100	100	100
	0.5	137	128	97	105		0.5	96.9231	82.4561	80.7692	104			0.5	120	128	97	109		0.5	82.3529	88.6792	65.625	87.8049
	0.25	128	130	91	102		0.25	83.0769	85.9649	57.6923	92			0.25	121	124	102	110		0.25	84.3137	81.1321	81.25	90.2439
	0.125	128	126	90	95		0.125	83.0769	78.9474	53.8462	64			0.125	118	116	95	97		0.125	78.4314	66.0377	59.375	58.5366
MDM2	0.0625	119	122	85	91		0.0625	69.2308	71.9298	34.6154	48			0.0625	109	112	89	91		0.0625	60.7843	58.4906	40.625	43.9024
	0.03125	116	109	85	89		0.03125	64.6154	49.1228	34.6154	40			0.03125	106	103	85	90		0.03125	54.902	41.5094	28.125	41.4634
	0.015625	99	105	78	86		0.015625	38.4615	42.1053	7.69231	28			0.015625	93	100	83	88		0.015625	29.4118	35.8491	21.875	36.5854
	0.007813	96	93	84	80		0.007813	33.8462	21.0526	30.7692	4			0.007813	92	93	84	82		0.007813	27.451	22.6415	25	21.9512
	0.003906	91	87	78	82		0.003906	26.1538	0	7.69231	12			0.003906	90	87	78	85		0.003906	23.5294	11.3208	6.25	29.2683
	0.001953	84	90	70	86		0.001953	0	0	0	0			0.001953	84	90	70	79		0.001953	11.7647	16.9811	0	14.6341
	0.000977	76	80	84	70		0.000977	0	0	30.7692	0			0.000977	79	83	80	70		0.000977	1.96078	3.77358	12.5	0
	0	74	81	76	79		0	0	0	0	0			0	78	81	76	73		0	0	0	0	0
	1	264	275	272	261		1	100	100	100	100			1	315	325	296	290		1	100	100	100	100
	0.5	260	263	258	266		0.5	88.5714	78.9474	67.4419	116.129			0.5	313	309	274	287		0.5	97.3684	80	63.9344	95.1613
	0.25	267	261	247	263		0.25	108.571	75.4386	41.8605	106.452			0.25	296	311	276	274		0.25	75	82.5	67.2131	74.1935
	0.125	267	260	253	257		0.125	108.571	73.6842	55.814	87.0968			0.125	301	287	261	269		0.125	81.5789	52.5	42.623	66.129
APBB2	0.0625	269	262	254	250		0.0625	114.286	77.193	58.1395	64.5161			0.0625	283	298	258	262		0.0625	57.8947	66.25	37.7049	54.8387
	0.03125	252	266	245	242		0.03125	65.7143	84.2105	37.2093	38.7097			0.03125	277	274	249	251		0.03125	50	36.25	22.9508	37.0968
	0.015625	253	260	239	245		0.015625	68.5714	73.6842	23.2558	48.3871			0.015625	267	282	254	244		0.015625	36.8421	46.25	31.1475	25.8065
	0.007813	243	236	234	235		0.007813	40	31.5789	11.6279	16.129			0.007813	250	266	238	238		0.007813	14.4737	26.25	4.91803	16.129
	0.003906	238	232	232	232		0.003906	25.7143	24.5614	6.97674	6.45161			0.003906	257	251	244	224		0.003906	23.6842	7.5	14.7541	0
	0.001953	236	235	230	229		0.001953	20	29.8246	2.32558	0			0.001953	248	258	232	234		0.001953	11.8421	16.25	0	9.67742
	0.000977	233	228	229	230		0.000977	11.4286	17.5439	0	0			0.000977	237	253	239	223		0.000977	-2.63158	10	6.55738	0
	0	229	218	229	230		0	0	0	0	0			0	239	245	235	228		0	0	0	0	0
	1	275.438	281.091	259.613	266.965		1	100	100	100	100			1	257	258	258	245		1	100	100	100	100
	0.5	269.394	271.268	256.176	254.622		0.5	85.6446	78.0322	90.4906	93.8746			0.5	253	256	255	245		0.5	90.9091	94.8718	93.8776	100
	0.25	264.432	266.694	251.885	260.147		0.25	73.8588	67.8046	78.6182	82.1706			0.25	251	261	244	249		0.25	86.3636	107.692	71.4286	116
	0.125	263.675	269.752	257.356	253.238		0.125	72.0619	67.9327	93.753	64.1034			0.125	251	250	236	242		0.125	86.3636	79.4872	55.102	88
3Q05	0.0625	263.735	270.315	257.419	250.606		0.0625	72.2051	75.9014	93.9295	57.2215			0.0625	251	242	239	229		0.0625	86.3636	58.9744	61.2245	36
	0.03125	265.664	269.664	245.693	242.358		0.03125	76.7848	74.4466	61.4867	35.6529			0.03125	237	240	227	229		0.03125	54.5455	53.8462	36.7347	36
	0.015625	261.622	255.719	234.489	240.398		0.015625	67.1857	43.2591	30.4915	30.528			0.015625	231	226	231	221		0.015625	40.9091	17.9487	44.898	4
	0.007813	254.975	258.35	237.421	240.453		0.007813	51.3979	49.1435	38.6004	30.6728			0.007813	219	225	226	220		0.007813	13.6364	15.3846	34.6939	0
	0.003906	245.251	247.383	227.472	238.407		0.003906	28.3044	24.6175	11.077	25.3228			0.003906	218	225	225	219		0.003906	11.3636	15.3846	32.6531	0
	0.001953	243.781	243.089	226.078	238.588		0.001953	24.8131	15.0156	7.22005	25.7958			0.001953	222	217	219	220		0.001953	20.4545	0	20.4082	0
	0.000977	237.846	235.541	232.403	233.186		0.000977	10.718	0	24.72	11.6687			0.000977	216	224	223	220		0.000977	6.81818	12.8205	28.5714	0
	0	233.333	236.375	223.468	228.724		0	0	0	0	0			0	213	219	209	220		0	0	0	0	0
	1	295	290	298	288		1	100	100	100	100			1	295	300	290	286		1	100	100	100	100
	0.5	290	288	284	286		0.5	88.0952	95.5556	65	94.4444			0.5	285	290	274	270		0.5	81.1321	83.6066	56.7568	58.9744
	0.25	293	290	278	273		0.25	95.2381	100	50	58.3333			0.25	279	290	258	265		0.25	69.8113	83.6066	13.5135	46.1538
	0.125	283	290	280	270		0.125	71.4286	100	55	50			0.125	277	282	267	260		0.125	66.0377	70.4918	37.8378	33.3333
"pro-apoptotic"	0.0625	279	284	267	264		0.0625	61.9048	86.6667	22.5	33.3333			0.0625	273	278	257	263		0.0625	58.4906	63.9344	10.8108	41.0256
	0.03125	279	276	260	261		0.03125	61.9048	68.8889	5	25			0.03125	269	277	258	259		0.03125	50.9434	62.2951	13.5135	30.7692
	0.015625	275	275	265	261		0.015625	52.3809	66.6667	17.5	25			0.015625	260	259	259	259		0.015625	33.9623	32.7869	16.2162	30.7692
	0.007813	255	269	253	263		0.007813	4.7619	53.3333	0	30.5556			0.007813	252	258	253	258		0.007813	18.8679	31.1475	0	28.2051
	0.003906	255	252	267	258		0.003906	4.7619	0	22.5	16.6667			0.003906	238	255	253	253		0.003906	0	26.2295	0	15.3846
	0.001953	251	257	256	268		0.001953	0	0	0	0			0.001953	242	241	252	257		0.001953	0	3.27869	0	25.641
	0.000977	251	248	254	266		0.000977	0	6.66667	0	0			0.000977	236	243	256	245		0.000977	0	6.55738	8.10811	0
	0	253	245	258	252		0	0	0	0	0			0	242	239	253	247		0	0	0	0	0
	1	268.181	264.443	240.254	236.946		1	100	100	100	100			1	360	368	300	300		1	100	100	100	100
	0.5	259.773	258.22	234.447	233.22		0.5	82.81	87.9165	81.778	86.7859			0.5	344	334	273	259		0.5	84.7619	69.0909	46	31.6667
	0.25	246.313	255.157	221.14	226.285		0.25	55.2939	81.9687	40.0199	62.1953			0.25	310	314	252	257		0.25	52.381	50.9091	4	28.3333
	0.125	249.155	251.624	220.341	218.342		0.125	61.1025	75.1078	37.5113	34.0266			0.125	309	299	242	242		0.125	51.4286	37.2727	0	3.33333
BAX	0.0625	240.191	254.522	214.209	220.38		0.0625	42.7772	80.735	18.2678	41.2551			0.0625	295	294	254	251		0.0625	38.0952	32.7273	0	18.3333
	0.03125	243.698	243.616	220.321	221.509		0.03125	49.9479	59.5576	37.4488	45.257			0.03125	273	290	249	252		0.03125	17.1429	29.0909	0	20
	0.015625	234.012	240.827	215.042	220.654		0.015625	30.1445	54.1416	20.8838	42.225			0.015625	282	299	252	253		0.015625	25.7143	37.2727	4	21.6667
	0.007813	231.66	228.216	218.21	212.536		0.007813	25.3369	29.6541	30.8231	13.4386			0.007813	258	276	233	243		0.007813	2.85714	16.3636	0	5
	0.003906	229.589	230.516	216.302	211.776		0.003906	21.1028	34.1217	24.8378	10.7417			0.003906	270	264	236	254		0.003906	14.2857	5.45455	0	23.3333
	0.001953	219.514	229.164	214.162	210.099		0.001953	0.505577	31.4962	18.1229	4.79407			0.001953	271	256	239	236		0.001953	15.2381	0	0	0
	0.000977	219.408	219.93	210.512	206.343		0.000977	0.289076	13.5656	6.66847	0			0.000977	263	251	249	241		0.000977	7.61905	0	0	1.66667
	0	219.267	212.944	208.387	208.747		0	0	0	0	0			0	255	258	250	240		0	0	0	0	0
	1	304	297	262	268		1	100	100	100	100			1	302	289	301	285		1	100	100	100	100
	0.5	285	293	258	252		0.5	65.4545	91.8367	84	56.7568			0.5	292	287	295	273		0.5	81.1321	94.8718	86.9565	57.1429
	0.25	290	283	256	247		0.25	74.5455	71.4286	76	43.2432			0.25	284	281	270	263		0.25	66.0377	79.4872	32.6087	21.4286
	0.125	279	289	244	253		0.125	54.5455	83.6735	28	59.4595			0.125	280	277	261	258		0.125	58.4906	69.2308	13.0435	3.57143
NOXA	0.0625	282	273	246	239		0.0625	60	51.0204	36	21.6216			0.0625	265	279	261	259		0.0625	30.1887	74.359	13.0435	7.14286
	0.03125	271	263	247	239		0.03125	40	30.6122	40	21.6216			0.03125	267	263	269	257		0.03125	33.9623	33.3333	30.4348	0
	0.015625	261	269	241	240		0.015625	21.8182	42.8571	16	24.3243			0.015625	255	259	261	258		0.015625	11.3208	23.0769	13.0435	3.57143
	0.007813	259	264	234	246		0.007813	18.1818	32.6531	0	40.5405			0.007813	249	253	261	255		0.007813	0	7.69231	13.0435	0
	0.003906	255	259	235	243		0.003906	10.9091	22.449	0	32.4324			0.003906	256	243	261	254		0.003906	13.2075	0	13.0435	0
	0.001953	254	251	246	237		0.001953	9.09091	6.12245	36	16.2162			0.001953	243	247	249	262		0.001953	0	0	0	17.8571
	0.000977	250	248	241	238		0.000977	1.81818	0	16	18.9189			0.000977	245	249	254	254		0.000977	0	0	0	0
	0	249	248	237	231		0	0	0	0	0			0	249	250	255	257		0	0	0	0	0
	1	280.495	280.953	275.993	270.799		1	100	100	100	100			1	320	319	220	219		1	100	100	100	100
	0.5	285.744	276.705	253.277	259.584		0.5	113.767	89.0328	47.492	75.1928			0.5	301	296	216	210		0.5	82.7273	74.1573	87.0968	62.5
	0.25	278.308	270.183	252.597	242.027		0.25	94.2624	72.1942	45.9209	36.3577			0.25	279	282	202	206		0.25	62.7273	58.427	41.9355	45.8333
	0.125	277.892	279.985	249.71	241.833		0.125	93.1723	97.5009	39.2483	35.9297			0.125	278	270	198	204		0.125	61.8182	44.9438	29.0323	37.5
6FJ5	0.0625	279.72	276.684	238.601	234.724		0.0625	97.9649	88.9775	13.5692	20.2025			0.0625	254	256	199	199		0.0625	40	29.2135	32.2581	16.6667
	0.03125	278.151	270.55	239.919	231.178		0.03125	93.8516	73.1397	16.6166	12.3603			0.03125	247	252	202	197		0.03125	33.6364	24.7191	41.9355	8.33333
	0.015625	267.226	268.639	225.432	238.151		0.015625	65.1943	68.2071	0	27.7836			0.015625	237	241	201	197		0.015625	24.5455	12.3596	38.7097	8.33333
	0.007813	258.195	260.893	229.025	234.846		0.007813	41.508	48.2066	0	20.4737			0.007813	226	228	198	192		0.007813	14.5455	0	29.0323	0
	0.003906	253.999	246.62	229.316	223.812		0.003906	30.5015	11.3553	0	0			0.003906	215	236	195	197		0.003906	4.54545	6.74157	19.3548	8.33333
	0.001953	245.484	249.62	230.566	227.754		0.001953	8.16883	19.0997	0	4.78673			0.001953	220	221	194	188		0.001953	9.09091	0	16.129	0
	0.000977	239.004	243.535	232.188	229.887		0.000977	0	3.38885	0	9.50312			0.000977	205	220	193	197		0.000977	0	0	12.9032	8.33333
	0	242.37	242.223	232.73	225.59		0	0	0	0	0			0	210	230	189	195		0	0	0	0	0
	1	294.11	297.736	278	288		1	100	100	100	100			1	364	388	351	348		1	100	100	100	100
	0.5	279.478	287.075	281	285		0.5	73.2135	82.2207	100	94			0.5	348	362	350	334		0.5	82.0225	75.9259	98.6111	75
	0.25	283.178	284.788	273	279		0.25	79.9878	78.4056	83.3333	82			0.25	347	349	335	330		0.25	80.8989	63.8889	77.7778	67.8571
	0.125	282.984	280.096	266	276		0.125	79.6328	70.5818	60	76			0.125	334	334	327	301		0.125	66.2921	50	66.6667	16.0714
BAX_8/13	0.0625	276.746	292.297	267	266		0.0625	68.2123	90.9296	63.3333	56			0.0625	324	327	319	295		0.0625	55.0562	43.5185	55.5556	0
	0.03125	278.032	278.844	259	269		0.03125	70.5667	68.493	36.6667	62			0.03125	317	302	309	307		0.03125	47.191	20.3704	41.6667	26.7857
	0.015625	273.452	276.154	260	260		0.015625	62.1827	64.007	40	44			0.015625	304	305	284	308		0.015625	32.5843	23.1481	0	28.5714
	0.007813	262.314	266.517	257	256		0.007813	41.7922	47.9353	30	36			0.007813	304	294	292	296		0.007813	32.5843	12.963	0	7.14286
	0.003906	258.739	248.416	247	256		0.003906	35.2486	17.7476	0	36			0.003906	309	277	281	290		0.003906	38.2022	0	0	0
	0.001953	253.461	247.318	248	253		0.001953	25.5853	15.9161	0	30			0.001953	292	287	287	283		0.001953	19.1011	6.48148	0	0
	0.000977	252.243	251.625	249	252		0.000977	23.3555	23.0998	0	28			0.000977	284	298	301	278		0.000977	10.1124	16.6667	0	0
	0	239.485	237.774	248	238		0	0	0	0	0			0	275	280	279	292		0	0	0	0	0
	1	147	145	113	118		1	100	100	100	100			1	309	327	328	320		1	100	100	100	100
	0.5	153	140	109	114		0.5	108.824	92.0635	89.4737	90.2439			0.5	315	319	315	317		0.5	115.385	83.6735	72.9167	92.6829
	0.25	147	139	109	106		0.25	100	90.4762	89.4737	70.7317			0.25	316	312	316	306		0.25	117.949	69.3878	75	65.8537
	0.125	128	137	107	102		0.125	72.0588	87.3016	84.2105	60.9756			0.125	310	314	305	297		0.125	102.564	73.4694	52.0833	43.9024
NOXA_3/13	0.0625	124	129	105	99		0.0625	66.1765	74.6032	78.9474	53.6585			0.0625	307	313	296	303		0.0625	94.8718	71.4286	33.3333	58.5366
	0.03125	118	124	92	94		0.03125	57.3529	66.6667	44.7368	41.4634			0.03125	300	306	291	299		0.03125	76.9231	57.1429	22.9167	48.7805
	0.015625	114	108	95	88		0.015625	51.4706	41.2698	52.6316	26.8293			0.015625	294	300	297	292		0.015625	61.5385	44.898	35.4167	31.7073
	0.007813	111	102	93	85		0.007813	47.0588	31.746	47.3684	19.5122			0.007813	288	292	294	289		0.007813	46.1538	28.5714	29.1667	24.3902
	0.003906	104	99	86	93		0.003906	36.7647	26.9841	28.9474	39.0244			0.003906	282	288	283	292		0.003906	30.7692	20.4082	6.25	31.7073
	0.001953	91	95	87	87		0.001953	17.6471	20.6349	31.5789	24.3902			0.001953	283	282	287	292		0.001953	33.3333	8.16327	14.5833	31.7073
	0.000977	89	97	95	85		0.000977	14.7059	23.8095	52.6316	19.5122			0.000977	273	278	288	288		0.000977	7.69231	0	16.6667	21.9512
	0	79	82	75	77		0	0	0	0	0			0	270	278	280	279		0	0	0	0	0
	1	297	293	275	286		1	100	100	100	100			1	350	354	294	289		1	100	100	100	100
	0.5	283	289	272	282		0.5	75.8621	93.2203	92.5	91.6667			0.5	345	332	272	259		0.5	94.7368	78.2178	56.8627	28.5714
	0.25	282	286	275	268		0.25	74.1379	88.1356	100	62.5			0.25	320	314	250	257		0.25	68.4211	60.396	13.7255	23.8095
	0.125	278	288	265	271		0.125	67.2414	91.5254	75	68.75			0.125	309	298	255	252		0.125	56.8421	44.5545	23.5294	11.9048
BAX_8/13 IC	0.0625	278	284	258	253		0.0625	67.2414	84.7458	57.5	31.25			0.0625	295	292	254	257		0.0625	42.1053	38.6139	21.5686	23.8095
	0.03125	272	279	251	259		0.03125	56.8966	76.2712	40	43.75			0.03125	283	290	249	256		0.03125	29.4737	36.6337	11.7647	21.4286
	0.015625	273	274	248	252		0.015625	58.6207	67.7966	32.5	29.1667			0.015625	273	289	249	253		0.015625	18.9474	35.6436	11.7647	14.2857
	0.007813	259	263	246	246		0.007813	34.4828	49.1525	27.5	16.6667			0.007813	269	275	243	253		0.007813	14.7368	21.7822	0	14.2857
	0.003906	257	248	247	242		0.003906	31.0345	23.7288	30	8.33333			0.003906	270	264	236	254		0.003906	15.7895	10.8911	0	16.6667
	0.001953	245	249	243	246		0.001953	10.3448	25.4237	20	16.6667			0.001953	271	256	233	246		0.001953	16.8421	2.9703	0	0
	0.000977	250	248	245	244		0.000977	18.9655	23.7288	25	12.5			0.000977	263	255	249	251		0.000977	8.42105	1.9802	11.7647	9.52381
	0	239	234	235	238		0	0	0	0	0			0	255	253	243	247		0	0	0	0	0
	1	271.989	266.932	256.381	262.74		1	100	100	100	100			1	340	346	284	284		1	100	100	100	100
	0.5	264.022	257.528	247.689	254.013		0.5	87.6535	81.595	78.5306	82.2233			0.5	334	335	279	269		0.5	93.8776	88.6598	90.3846	64.2857
	0.25	260.449	255.979	248.494	244.73		0.25	82.1158	78.5646	80.52	63.3125			0.25	307	318	265	249		0.25	66.3265	71.134	63.4615	16.6667
	0.125	245.953	253.116	244.953	237.174		0.125	59.651	72.961	71.7724	47.9184			0.125	303	302	246	259		0.125	62.2449	54.6392	26.9231	40.4762
6FJ5_8/18 IC	0.0625	251.742	243.702	245.34	236.133		0.0625	68.6222	54.539	72.7273	45.7979			0.0625	292	295	253	240		0.0625	51.0204	47.4227	40.3846	0
	0.03125	240.628	238.099	241.926	235.369		0.03125	51.3996	43.5725	64.2941	44.242			0.03125	281	278	239	239		0.03125	39.7959	29.8969	13.4615	0
	0.015625	241.485	235.449	229.963	235.781		0.015625	52.7272	38.3867	34.746	0			0.015625	276	281	231	242		0.015625	34.6939	32.9897	0	0
	0.007813	226.609	223.44	227.225	228.318		0.007813	29.6731	14.8847	27.9816	0			0.007813	250	269	245	242		0.007813	8.16327	20.6186	25	0
	0.003906	220.946	213.254	223.534	224.272		0.003906	20.8975	-5.04749	18.8637	0			0.003906	254	245	237	242		0.003906	12.2449	0	9.61538	0
	0.001953	212.997	215.428	222.486	221.566		0.001953	8.57894	0	0	0			0.001953	254	243	234	236		0.001953	12.2449	0	3.84615	0
	0.000977	213.318	220.066	222.425	214.341		0.000977	9.07593	0	0	0			0.000977	238	251	242	245		0.000977	0	2.06186	19.2308	0
	0	207.461	215.834	215.897	213.652		0	0	0	0	0			0	242	249	232	242		0	0	0	0	0
	1	166	158	148	144		1	100	100	100	100			1	142	137	131	126		1	100	100	100	100
	0.5	160	159	143	136		0.5	91.4286	101.562	90.7407	85.1852			0.5	135	136	114	121		0.5	88.8889	98.1132	61.3636	86.8421
	0.25	149	142	136	133		0.25	75.7143	75	77.7778	79.6296			0.25	128	131	117	105		0.25	77.7778	88.6792	68.1818	44.7368
	0.125	141	137	125	128		0.125	64.2857	67.1875	57.4074	70.3704			0.125	119	122	102	92		0.125	63.4921	71.6981	34.0909	10.5263
p21_8/13	0.0625	137	139	118	116		0.0625	58.5714	70.3125	44.4444	48.1481			0.0625	115	113	96	97		0.0625	57.1429	54.717	20.4545	23.6842
	0.03125	131	132	108	101		0.03125	50	59.375	25.9259	20.3704			0.03125	107	109	85	89		0.03125	44.4444	47.1698	0	2.63158
	0.015625	122	119	101	102		0.015625	37.1429	39.0625	12.963	22.2222			0.015625	86	93	94	97		0.015625	11.1111	16.9811	15.9091	23.6842
	0.007813	104	104	98	103		0.007813	11.4286	15.625	7.40741	24.0741			0.007813	84	85	86	85		0.007813	7.93651	1.88679	0	0
	0.003906	100	103	94	94		0.003906	5.71429	14.0625	0	7.40741			0.003906	76	77	88	87		0.003906	-4.7619	0	2.27273	0
	0.001953	105	96	91	90		0.001953	12.8571	3.125	0	0			0.001953	84	85	73	81		0.001953	7.93651	1.88679	0	0
	0.000977	101	103	92	95		0.000977	7.14286	14.0625	0	9.25926			0.000977	68	74	73	80		0.000977	0	0	0	0
	0	96	94	94	90		0	0	0	0	0			0	79	84	87	88		0	0	0	0	0

## Sheet: Fig. 3d
6FJ5		Minor Groove		Major Groove			3Q05		Minor Groove		Major Groove
		P - P	Refined	P - P	Refined				P - P	Refined	P - P	Refined
1	AG-CT						1	GA/TC
2	GG-CC						2	AG/CT
3	GC/GC	10.5		18.9			3	GA/TC	11.3		17.6			*Minor and major groove widths calculated as a direct P-P distances and refined P-P distances
4	CA/TG	12.4	12	17.3	17.3		4	AC/GT	10.6	10.5	19.7	19.7		which take into account the directions of the sugar-phosphate backbones
5	AT/AT	14	13.7	13.4	13.4		5	CA/TG	11.9	11.7	17.7	17
6	TG/CA	12.2	11.8	17.2	17.1		6	AT/AT	13.1	12.8	17.3	16.9
7	GC/GC	10.4	10.2	19	19		7	TG/CA	11.3	11	18.4	18.2
8	CC/GG	12	11.9	16.8	16.8		8	GC/GC	9.7	9.6	21.2	21.2
9	CT/AG	13.3	13.3	17.9	17.7		9	CC/GG	11.2	11.1	17.4	17.3
10	TA/TA	13.2	13.2	15.5	15.3		10	CC/GG	13.3	13.3	17.4	17.4
11	AG/CT	13.5	13.4	17.5	17.4		11	CA/TG	14	14	14.5	14.4
12	GG/CC	12.1	12	16.5	16.4		12	AG/CT	13.2	13.2	17.1	17.1
13	GC/GC	10.5	10.4	18.9	18.9		13	GA/TC	11.2	11.1	17.2	17.1
14	CA/TG	12.4	12	17.3	17.2		14	AC/GT	9.6	9.5	22	22
15	AT/AT	14.1	13.7	13.3	13.3		15	CA/TG	11.4	11.1	18.6	18.4
16	TG/CA	12.2	11.9	17.1	17		16	AT/AT	13.5	13.2	17.9	17.3
17	GC/GC	104		19			17	TG/CA	12.6	12.2	17.7	16.8
18	CC/GG						18	GC/GC	11.8	11.6	19.9	19.7
19	CT/AG						19	CC/GG	14		17.9
20							20	CC/GG
21							21	CT/AG

## Sheet: Fig. 4c, d
	p21 RE			3Q05			BAX RE			6FJ5			BAX_8/13			BAX_4bp			p21_8/13
	WT	K120R		WT	K120R		WT	K120R		WT	K120R		WT	K120R		WT	K120R		WT	K120R
	90.4391	95.0007		107.43	110.311		53.5533	20.2284		50.0917	14.2615		51.5956	45.2368		53.4971	39.6082		81.3763	56.9645
	85.0039	97.5883		122.749	119.032		62.406	28.5069		45.0842	12.5915		53.9731	46.0366		48.7184	48.0139		77.0943	59.055
	100.736	110.139		88.7614	85.3185		68.4186	26.3807		36.1474	9.04616		46.1499	40.8644		56.0263	40.0171		78.4274	54.2577
Average	92.0597	100.909		106.313	104.887		61.4593	25.0386		43.7744	11.9664		50.5729	44.0459		52.7473	42.5464		78.966	56.7591
S.E.M.	6.52409	6.61112		13.8978	14.2879		6.10553	3.51038		5.76755	2.17454		3.27464	2.27326		3.03018	3.86969		1.7891	1.96388
	*Fold induction over empty vector (relative fold induction)
	*n=3 biological replicates

## Sheet: Fig. 5a, Suppl. Fig. 11a
WT BAX RE					BAX_4bp RE
	BAX RE locus					BAX RE locus
WT TET -	0.08242	0.07876	0.077827		WT TET -	0.026584	0.025367	0.027454		*ChIP with anti-p53 antibody
WT TET +	0.222816	0.193083	0.225248		WT TET +	0.321463	0.369786	0.367942		*n=3 biological replicates
K120R TET -	0.031189	0.055782	0.031062		K120R TET -	0.050041	0.045864	0.044921
K120R TET +	0.05921	0.041763	0.062128		K120R TET +	0.267129	0.379057	0.409884
	"desert" locus					"desert" locus
WT TET -	0.017016	0.019605	0.019743		WT TET -	0.017243	0.014599	0.018192
WT TET +	0.020858	0.027948	0.020091		WT TET +	0.034204	0.027117	0.027644
K120R TET -	0.018101	0.018101	0.018459		K120R TET -	0.034195	0.030727	0.038132
K120R TET +	0.022833	0.019212	0.023924		K120R TET +	0.044816	0.045293	0.037656
	p21 RE locus					p21 RE locus
WT TET -	0.225359	0.220932	0.223186		WT TET -	0.110661	0.122337	0.132487
WT TET +	1.7691	1.88495	1.74731		WT TET +	4.13584	3.81635	3.57683
K120R TET -	0.096784	0.098071	0.112309		K120R TET -	0.239212	0.240399	0.207822
K120R TET +	1.38633	1.33113	1.27388		K120R TET +	2.91384	2.63888	2.25449
	DRAM RE locus					DRAM RE locus
WT TET -	0.042388	0.046157	0.045076		WT TET -	0.053204	0.044049	0.050053
WT TET +	0.234478	0.233337	0.269496		WT TET +	0.542481	0.476705	0.485335
K120R TET -	0.043484	0.04465	0.040459		K120R TET -	0.064514	0.064552	0.060641
K120R TET +	0.046146	0.057695	0.053676		K120R TET +	0.077379	0.083519	0.080921

## Sheet: Fig. 5b, Suppl. Fig. 11b
WT BAX RE					BAX_4bp RE
	BAX					BAX
WT TET -	0.886747	1.0353	0.885049		WT TET -	1.02894	0.861211	1.08298		*mRNA expression (relative to GAPDH expression), n=3 biological replicates
WT TET +	3.76954	4.54465	3.8272		WT TET +	4.32481	3.54705	4.32284
K120R TET -	0.774692	0.897011	0.75771		K120R TET -	1.18584	1.24106	1.36325
K120R TET +	1.98869	1.81414	1.49406		K120R TET +	4.2595	3.49352	3.8417
	MDM2					MDM2
WT TET -	0.590735	0.536846	0.394882		WT TET -	1.14234	1.26719	0.959869
WT TET +	8.70724	8.38079	8.70164		WT TET +	8.47022	5.63649	9.23521
K120R TET -	0.871038	0.671656	0.748116		K120R TET -	1.01009	1.18875	0.607034
K120R TET +	13.902	10.4164	11.685		K120R TET +	9.05213	6.09422	10.8347
	PLK3					PLK3
WT TET -	0.862853	0.746478	0.859232		WT TET -	1.05692	1.20861	0.897489
WT TET +	7.66643	5.75514	6.35057		WT TET +	5.80151	4.20481	5.05187
K120R TET -	1.40254	0.914302	0.922559		K120R TET -	1.03571	1.3653	0.953172
K120R TET +	1.411	1.03142	1.24615		K120R TET +	1.98643	1.77453	1.42811
	TNFAIP8					TNFAIP8
WT TET -	0.848079	0.821382	0.674125		WT TET -	0.96	1.01893	0.964421
WT TET +	1.32046	1.92433	1.5914		WT TET +	1.802	1.28424	1.66395
K120R TET -	0.919454	0.9453	0.851326		K120R TET -	0.861082	0.863594	0.738236
K120R TET +	5.08372	4.86453	5.00767		K120R TET +	8.58813	3.65179	5.78501
		GAPDH					GAPDH
WT TET -	0.911902	0.895609	0.984522		WT TET -	1.29144	1.77705	1.16384
WT TET +	2.21132	2.31173	2.26152		WT TET +	1.08061	1.58883	0.947945
K120R TET -	1.04857	1.15806	1.15613		K120R TET -	1.38299	1.60441	0.976847
K120R TET +	1.09933	1.14395	1.02679		K120R TET +	0.857204	1.26801	0.740886

## Sheet: Fig. 5c
Fig. 5c - Gel source
	*The scanned images show the uncropped form with
	molecular weight markers. The red boxes highlight
	the bands shown in the figure.

## Sheet: Fig. 5e
WT BAX RE								BAX_4bp RE
	Annexin V+ (%)			Average	S.E.M.				Annexin V+ (%)			Average	S.E.M.
WT TET -	5.83	5.63	5.51	5.65667	0.131993			WT TET -	10.55	8.68	6.17	8.46667	1.79448
WT TET +	38.78	38.49	37.61	38.2933	0.497483			WT TET +	30.37	29.03	30.78	30.06	0.747306
K120R TET -	4.96	4.38	4.35	4.56333	0.280753			K120R TET -	10.26	10.43	7.4	9.36333	1.39002
K120R TET +	15.57	16.19	17.17	16.31	0.658686			K120R TET +	26.89	30.52	29.96	29.1233	1.59567
* Percent of Annexin V positive cells among the 10,000 cell population
* n=3 biological replicates
* The original source images for the representative data can be found in the Suppl. Fig. 12

[truncated: 4 more sheets: Suppl. Fig. 1a, Suppl. Fig. 2, Suppl. Fig. 3, Suppl. Fig. 4a]
